# Supplementary material for: (2E)-1-(1,3-Benzodioxol-5-yl)-3-(2-bromo­phen­yl)prop-2-en-1-one
Source: Acta Crystallogr Sect E Struct Rep Online. 2010 May 8;66(Pt 6):o1289–90. doi: 10.1107/S1600536810015552 (PMC2979485; doi:10.1107/S1600536810015552)
Supplement: Supplementary file 1 [file e-66-o1289-sup1.cif]

##############################################################################
###                                                                        ###
###        Electronic paper (Acta Crystallographica Section E)             ###
###                                                                        ###
##############################################################################
#                                                                            #
# This CIF contains the data in a paper accepted for publication in Acta     #
# Crystallographica Section E. It conforms to the requirements of Notes      #
# for Authors for Section E, and has been peer reviewed under the auspices   #
# of the IUCr Commission on Journals.                                        #
#                                                                            #
# Full details of the Crystallographic Information File format               #
# are given in the paper "The Crystallographic Information File (CIF):       #
# a New Standard Archive File for Crystallography" by S. R. Hall, F. H.      #
# Allen and I. D. Brown [Acta Cryst. (1991), A47, 655-685].                  #
#                                                                            #
# The current version of the core CIF dictionary is obtainable from          #
# ftp://ftp.iucr.org/pub/cif_core.dic. The current version number is 2.4.    #
#                                                                            #
# Software is freely available for graphical display of the structure(s) in  #
# this CIF.  For information consult the CIF home page http://www.iucr.org/  #
# cif/home.html                                                              #
#                                                                            #
# This file may be used for bona fide research purposes within the           #
# scientific community so long as proper attribution is given to the journal # 
# article from which it was obtained.                                        #
#                                                                            #
##############################################################################
                                             
data_global
_audit_creation_method     SHELXL-97
_journal_date_recd_electronic     2010-03-27
_journal_date_accepted     2010-04-27
_journal_name_full     'Acta Crystallographica, Section E'
_journal_year     2010
_journal_volume     66
_journal_issue      6
_journal_page_first     o1289
_journal_page_last     o1290
_journal_paper_category     QO
_journal_coeditor_code     RZ2432
_publ_contact_author_name     'Hongqi Li'
_publ_contact_author_address
; Key Laboratory of Science & Technology of Eco-Textile,
  Ministry of Education,
  College of Chemistry, Chemical Engineering & Biotechnology,
  Donghua University,
  Shanghai 201620,
  People's Republic of China
;
_publ_contact_author_email     hongqili@dhu.edu.cn
_publ_contact_author_fax     '8621 6779 2608'
_publ_contact_author_phone     '8621 6779 2594'
_publ_section_title
;
(2<i>E</i>)-1-(1,3-Benzodioxol-5-yl)-3-(2-bromophenyl)prop-2-en-1-one
;
loop_
    _publ_author_name
    _publ_author_footnote
    _publ_author_address
    'Li, Hongqi' .
; Key Laboratory of Science & Technology of Eco-Textiles,
  Ministry of Education,
  College of Chemistry, Chemical Engineering & Biotechnology,
  Donghua University,
  Shanghai 201620,
  People's Republic of China
;
    'Rathore, R. S.' .
; Bioinformatics Infrastructure Facility,
  School of Life Science,
  University of Hyderabad,
  Hyderabad 500 046,
  India
;
    'Prakash Kamath, K.' .
; Department of Physics, Mangalore University,
  Mangalagangotri 574 199,
  India
;
    'Yathirajan, H. S.' .
; Department of Studies in Chemistry, University of Mysore,
  Manasagangotri, Mysore 570 006,
  India
;
    'Narayana, B.' .
; Department of Studies in Chemistry, Mangalore University,
  Mangalagangotri 574 199,
  India
;
_chemical_name_systematic
;
(2<i>E</i>)-1-(1,3-Benzodioxol-5-yl)-3-(2-bromophenyl)prop-2-en-1-one
;
data_I
_chemical_name_systematic
;
(2<i>E</i>)-1-(1,3-Benzodioxol-5-yl)-3-(2-bromophenyl)prop-2-en-1-one
;
_chemical_name_common     ?
_chemical_formula_moiety     'C16 H11 Br O3'
_chemical_formula_sum     'C16 H11 Br O3'
_chemical_formula_iupac     'C16 H11 Br O3'
_chemical_formula_weight     331.16
_chemical_melting_point     ?
_chemical_melting_point_gt     390
_chemical_melting_point_lt     392
_symmetry_cell_setting     Orthorhombic
_symmetry_space_group_name_H-M     'P 21 21 21'
_symmetry_space_group_name_Hall     'P 2ac 2ab'
loop_
    _symmetry_equiv_pos_as_xyz
    'x, y, z'
    '-x+1/2, -y, z+1/2'
    'x+1/2, -y+1/2, -z'
    '-x, y+1/2, -z+1/2'
_cell_length_a     5.0434(2)
_cell_length_b     12.9354(4)
_cell_length_c     20.8916(7)
_cell_angle_alpha     90.00
_cell_angle_beta     90.00
_cell_angle_gamma     90.00
_cell_volume     1362.93(8)
_cell_formula_units_Z     4
_cell_measurement_reflns_used     7488
_cell_measurement_theta_min     2.51
_cell_measurement_theta_max     25.67
_cell_measurement_temperature     296(2)
_exptl_crystal_description     block
_exptl_crystal_colour     colorless
_exptl_crystal_size_max     0.528
_exptl_crystal_size_mid     0.189
_exptl_crystal_size_min     0.162
_exptl_crystal_density_diffrn     1.614
_exptl_crystal_density_meas     ?
_exptl_crystal_density_method     'not measured'
_exptl_crystal_F_000     664
_exptl_absorpt_coefficient_mu     3.019
_exptl_absorpt_correction_type     multi-scan
_exptl_absorpt_process_details     '(SADABS; Bruker, 2004)'
_exptl_absorpt_correction_T_min     0.57616
_exptl_absorpt_correction_T_max     0.65311
_exptl_special_details
;
;
_diffrn_ambient_temperature     296(2)
_diffrn_radiation_type     MoK\a
_diffrn_radiation_wavelength     0.71073
_diffrn_radiation_source     'fine-focus sealed tube'
_diffrn_radiation_monochromator     graphite
_diffrn_measurement_device_type     'Bruker SMART APEXII CCD area-detector'
_diffrn_measurement_method     '\f and \w'
_diffrn_detector_area_resol_mean     .
_diffrn_reflns_number     17031
_diffrn_reflns_av_R_equivalents     0.0231
_diffrn_reflns_av_sigmaI/netI     0.0159
_diffrn_reflns_theta_min     1.85
_diffrn_reflns_theta_max     26.00
_diffrn_reflns_theta_full     26.00
_diffrn_measured_fraction_theta_max     1.000
_diffrn_measured_fraction_theta_full     1.000
_diffrn_reflns_limit_h_min     -6
_diffrn_reflns_limit_h_max     6
_diffrn_reflns_limit_k_min     -13
_diffrn_reflns_limit_k_max     15
_diffrn_reflns_limit_l_min     -25
_diffrn_reflns_limit_l_max     25
_diffrn_standards_number     .
_diffrn_standards_interval_count     .
_diffrn_standards_interval_time     .
_diffrn_standards_decay_%     .
_refine_special_details
;
Refinement of <i>F</i>^2^ against ALL reflections. The weighted <i>R</i>-factor
wR and goodness of fit <i>S</i> are based on <i>F</i>^2^, conventional
<i>R</i>-factors <i>R</i> are based on <i>F</i>, with <i>F</i> set to zero for
negative <i>F</i>^2^. The threshold expression of <i>F</i>^2^ >
\s(<i>F</i>^2^) is used only for calculating <i>R</i>-factors(gt) etc. and is
not relevant to the choice of reflections for refinement. <i>R</i>-factors
based on <i>F</i>^2^ are statistically about twice as large as those based on
<i>F</i>, and <i>R</i>- factors based on ALL data will be even larger.
;
_reflns_number_total     2674
_reflns_number_gt     2437
_reflns_threshold_expression     I>2\s(I)
_refine_ls_structure_factor_coef     Fsqd
_refine_ls_matrix_type     full
_refine_ls_R_factor_all     0.0384
_refine_ls_R_factor_gt     0.0337
_refine_ls_wR_factor_gt     0.0825
_refine_ls_wR_factor_ref     0.0858
_refine_ls_goodness_of_fit_ref     1.058
_refine_ls_restrained_S_all     1.058
_refine_ls_number_reflns     2674
_refine_ls_number_parameters     182
_refine_ls_number_restraints     0
_refine_ls_hydrogen_treatment     constr
_refine_ls_weighting_scheme     calc
_refine_ls_weighting_details
         'calc w=1/[\s^2^(Fo^2^)+(0.0412P)^2^+0.7667P] where P=(Fo^2^+2Fc^2^)/3'
_atom_sites_solution_hydrogens     geom
_atom_sites_solution_primary     direct
_atom_sites_solution_secondary     difmap
_refine_ls_shift/su_max     0.001
_refine_ls_shift/su_mean     0.000
_refine_diff_density_max     0.638
_refine_diff_density_min     -0.515
_refine_ls_extinction_method     none
_refine_ls_extinction_coef     ?
_refine_ls_abs_structure_details     'Flack (1983), 1086 Bijvoet pairs'
_refine_ls_abs_structure_Flack     0.595(13)
loop_
    _atom_type_symbol
    _atom_type_description
    _atom_type_scat_dispersion_real
    _atom_type_scat_dispersion_imag
    _atom_type_scat_source
    'C' 'C' 0.0033 0.0016
                         'International Tables Vol C Tables 4.2.6.8 and 6.1.1.4'
    'H' 'H' 0.0000 0.0000
                         'International Tables Vol C Tables 4.2.6.8 and 6.1.1.4'
    'O' 'O' 0.0106 0.0060
                         'International Tables Vol C Tables 4.2.6.8 and 6.1.1.4'
    'Br' 'Br' -0.2901 2.4595
                         'International Tables Vol C Tables 4.2.6.8 and 6.1.1.4'
_computing_data_collection     'SMART (Bruker, 2004)'
_computing_cell_refinement     'SAINT-Plus (Bruker, 2004)'
_computing_data_reduction     'SAINT-Plus (Bruker, 2004)'
_computing_structure_solution     'SHELXS97 (Sheldrick, 2008)'
_computing_structure_refinement     'SHELXL97 (Sheldrick, 2008)'
_computing_molecular_graphics     'ORTEP-3 (Farrugia, 1997)'
_computing_publication_material     'SHELXL97 (Sheldrick, 2008)'
loop_
    _atom_site_type_symbol
    _atom_site_label
    _atom_site_fract_x
    _atom_site_fract_y
    _atom_site_fract_z
    _atom_site_U_iso_or_equiv
    _atom_site_adp_type
    _atom_site_calc_flag
    _atom_site_refinement_flags
    _atom_site_occupancy
    _atom_site_disorder_assembly
    _atom_site_disorder_group
    Br Br1 0.74414(9) 0.52368(3) 0.425085(18) 0.07369(16) Uani d . 1 . .
    O O1 0.0651(6) 0.5167(2) 0.25271(15) 0.0779(9) Uani d . 1 . .
    O O2 -0.6166(5) 0.26394(18) 0.06042(12) 0.0586(6) Uani d . 1 . .
    O O3 -0.6165(5) 0.44083(18) 0.07678(11) 0.0554(5) Uani d . 1 . .
    C C1 0.7744(7) 0.3802(2) 0.40661(13) 0.0493(7) Uani d . 1 . .
    C C2 0.9616(7) 0.3239(3) 0.44092(16) 0.0610(9) Uani d . 1 . .
    H H2 1.0660 0.3561 0.4717 0.073 Uiso calc R 1 . .
    C C3 0.9903(8) 0.2201(3) 0.42877(19) 0.0679(11) Uani d . 1 . .
    H H3 1.1121 0.1813 0.4520 0.081 Uiso calc R 1 . .
    C C4 0.8394(8) 0.1738(3) 0.3824(2) 0.0661(10) Uani d . 1 . .
    H H4 0.8595 0.1036 0.3741 0.079 Uiso calc R 1 . .
    C C5 0.6594(7) 0.2304(3) 0.34812(17) 0.0576(9) Uani d . 1 . .
    H H5 0.5603 0.1975 0.3166 0.069 Uiso calc R 1 . .
    C C6 0.6196(6) 0.3355(3) 0.35892(14) 0.0461(7) Uani d . 1 . .
    C C7 0.4282(7) 0.3947(3) 0.32148(16) 0.0533(8) Uani d . 1 . .
    H H7 0.4276 0.4658 0.3280 0.064 Uiso calc R 1 . .
    C C8 0.2596(7) 0.3595(2) 0.28037(14) 0.0524(7) Uani d . 1 . .
    H H8 0.2561 0.2885 0.2732 0.063 Uiso calc R 1 . .
    C C9 0.0717(6) 0.4246(3) 0.24404(15) 0.0461(7) Uani d . 1 . .
    C C10 -0.1054(6) 0.3754(2) 0.19621(13) 0.0413(6) Uani d . 1 . .
    C C11 -0.1108(7) 0.2691(3) 0.18603(16) 0.0486(7) Uani d . 1 . .
    H H11 0.0015 0.2268 0.2097 0.058 Uiso calc R 1 . .
    C C12 -0.2804(7) 0.2245(2) 0.14116(15) 0.0522(8) Uani d . 1 . .
    H H12 -0.2842 0.1534 0.1347 0.063 Uiso calc R 1 . .
    C C13 -0.4395(6) 0.2889(2) 0.10737(14) 0.0436(7) Uani d . 1 . .
    C C14 -0.4375(6) 0.3942(2) 0.11713(13) 0.0398(6) Uani d . 1 . .
    C C15 -0.2737(7) 0.4401(2) 0.16089(12) 0.0430(6) Uani d . 1 . .
    H H15 -0.2739 0.5113 0.1670 0.052 Uiso calc R 1 . .
    C C16 -0.7382(8) 0.3593(2) 0.04180(13) 0.0498(7) Uani d . 1 . .
    H H16A -0.7151 0.3704 -0.0038 0.060 Uiso calc R 1 . .
    H H16B -0.9267 0.3572 0.0510 0.060 Uiso calc R 1 . .
loop_
    _atom_site_aniso_label
    _atom_site_aniso_U_11
    _atom_site_aniso_U_22
    _atom_site_aniso_U_33
    _atom_site_aniso_U_12
    _atom_site_aniso_U_13
    _atom_site_aniso_U_23
    Br1 0.0729(2) 0.0700(2) 0.0781(3) 0.0085(2) -0.0259(2) -0.02381(18)
    O1 0.096(2) 0.0487(15) 0.0889(19) 0.0021(15) -0.0448(17) -0.0083(14)
    O2 0.0621(14) 0.0532(13) 0.0605(13) 0.0012(11) -0.0161(12) -0.0129(11)
    O3 0.0580(13) 0.0492(12) 0.0589(13) 0.0062(11) -0.0187(11) -0.0013(11)
    C1 0.0454(16) 0.0575(17) 0.0449(14) -0.0019(17) 0.0005(14) 0.0032(12)
    C2 0.0490(18) 0.088(3) 0.0466(17) 0.0060(18) -0.0039(15) 0.0082(18)
    C3 0.057(2) 0.083(3) 0.064(2) 0.0180(19) 0.0026(19) 0.027(2)
    C4 0.064(2) 0.054(2) 0.081(2) 0.0069(16) 0.0111(19) 0.017(2)
    C5 0.056(2) 0.056(2) 0.0608(19) -0.0020(15) 0.0003(16) 0.0071(17)
    C6 0.0418(15) 0.0552(19) 0.0415(15) -0.0003(15) 0.0029(12) 0.0046(13)
    C7 0.0564(19) 0.0461(18) 0.0575(18) 0.0046(15) -0.0111(16) -0.0041(15)
    C8 0.0509(16) 0.0510(16) 0.0553(16) -0.003(2) -0.0075(18) -0.0004(13)
    C9 0.0473(17) 0.0479(19) 0.0432(15) -0.0038(15) -0.0021(13) -0.0006(13)
    C10 0.0411(15) 0.0450(16) 0.0378(13) -0.0004(13) 0.0037(12) 0.0025(13)
    C11 0.0464(17) 0.0473(18) 0.0522(17) 0.0055(15) -0.0052(15) 0.0026(15)
    C12 0.058(2) 0.0368(14) 0.0621(17) -0.0016(17) -0.0073(18) -0.0041(13)
    C13 0.0435(16) 0.0458(17) 0.0415(14) -0.0033(13) 0.0011(13) -0.0046(13)
    C14 0.0371(14) 0.0441(16) 0.0383(13) 0.0011(12) 0.0031(12) 0.0026(12)
    C15 0.0463(16) 0.0397(13) 0.0429(13) -0.0003(16) -0.0004(13) -0.0022(11)
    C16 0.0492(16) 0.0540(17) 0.0463(14) -0.005(2) -0.0056(16) 0.0007(12)
_geom_special_details
;
All esds (except the esd in the dihedral angle between two l.s. planes) are
estimated using the full covariance matrix. The cell esds are taken into
account individually in the estimation of esds in distances, angles and
torsion angles; correlations between esds in cell parameters are only used
when they are defined by crystal symmetry. An approximate (isotropic)
treatment of cell esds is used for estimating esds involving l.s. planes.
;
loop_
    _geom_bond_atom_site_label_1
    _geom_bond_atom_site_label_2
    _geom_bond_site_symmetry_2
    _geom_bond_distance
    _geom_bond_publ_flag
    Br1 C1 . 1.902(3) ?
    O1 C9 . 1.206(4) ?
    O2 C13 . 1.365(4) ?
    O2 C16 . 1.431(4) ?
    O3 C14 . 1.374(4) ?
    O3 C16 . 1.423(4) ?
    C1 C2 . 1.391(5) ?
    C1 C6 . 1.392(4) ?
    C2 C3 . 1.374(6) ?
    C2 H2 . 0.9300 ?
    C3 C4 . 1.371(6) ?
    C3 H3 . 0.9300 ?
    C4 C5 . 1.368(5) ?
    C4 H4 . 0.9300 ?
    C5 C6 . 1.393(5) ?
    C5 H5 . 0.9300 ?
    C6 C7 . 1.459(4) ?
    C7 C8 . 1.292(5) ?
    C7 H7 . 0.9300 ?
    C8 C9 . 1.478(5) ?
    C8 H8 . 0.9300 ?
    C9 C10 . 1.484(4) ?
    C10 C11 . 1.391(4) ?
    C10 C15 . 1.402(4) ?
    C11 C12 . 1.394(4) ?
    C11 H11 . 0.9300 ?
    C12 C13 . 1.355(4) ?
    C12 H12 . 0.9300 ?
    C13 C14 . 1.378(4) ?
    C14 C15 . 1.368(4) ?
    C15 H15 . 0.9300 ?
    C16 H16A . 0.9700 ?
    C16 H16B . 0.9700 ?
loop_
    _geom_angle_atom_site_label_1
    _geom_angle_atom_site_label_2
    _geom_angle_atom_site_label_3
    _geom_angle_site_symmetry_1
    _geom_angle_site_symmetry_3
    _geom_angle
    _geom_angle_publ_flag
    C13 O2 C16 . . 105.8(2) ?
    C14 O3 C16 . . 105.9(2) ?
    C2 C1 C6 . . 122.1(3) ?
    C2 C1 Br1 . . 117.4(3) ?
    C6 C1 Br1 . . 120.4(2) ?
    C3 C2 C1 . . 119.2(4) ?
    C3 C2 H2 . . 120.4 ?
    C1 C2 H2 . . 120.4 ?
    C4 C3 C2 . . 120.0(3) ?
    C4 C3 H3 . . 120.0 ?
    C2 C3 H3 . . 120.0 ?
    C5 C4 C3 . . 120.3(4) ?
    C5 C4 H4 . . 119.9 ?
    C3 C4 H4 . . 119.9 ?
    C4 C5 C6 . . 122.2(4) ?
    C4 C5 H5 . . 118.9 ?
    C6 C5 H5 . . 118.9 ?
    C1 C6 C5 . . 116.2(3) ?
    C1 C6 C7 . . 122.4(3) ?
    C5 C6 C7 . . 121.4(3) ?
    C8 C7 C6 . . 127.4(3) ?
    C8 C7 H7 . . 116.3 ?
    C6 C7 H7 . . 116.3 ?
    C7 C8 C9 . . 124.3(3) ?
    C7 C8 H8 . . 117.9 ?
    C9 C8 H8 . . 117.9 ?
    O1 C9 C8 . . 120.3(3) ?
    O1 C9 C10 . . 120.6(3) ?
    C8 C9 C10 . . 119.1(3) ?
    C11 C10 C15 . . 119.9(3) ?
    C11 C10 C9 . . 122.6(3) ?
    C15 C10 C9 . . 117.5(3) ?
    C10 C11 C12 . . 121.6(3) ?
    C10 C11 H11 . . 119.2 ?
    C12 C11 H11 . . 119.2 ?
    C13 C12 C11 . . 117.3(3) ?
    C13 C12 H12 . . 121.3 ?
    C11 C12 H12 . . 121.3 ?
    C12 C13 O2 . . 128.1(3) ?
    C12 C13 C14 . . 121.8(3) ?
    O2 C13 C14 . . 110.2(3) ?
    C15 C14 O3 . . 128.0(3) ?
    C15 C14 C13 . . 122.2(3) ?
    O3 C14 C13 . . 109.8(3) ?
    C14 C15 C10 . . 117.3(3) ?
    C14 C15 H15 . . 121.4 ?
    C10 C15 H15 . . 121.4 ?
    O3 C16 O2 . . 108.3(2) ?
    O3 C16 H16A . . 110.0 ?
    O2 C16 H16A . . 110.0 ?
    O3 C16 H16B . . 110.0 ?
    O2 C16 H16B . . 110.0 ?
    H16A C16 H16B . . 108.4 ?
loop_
    _geom_torsion_atom_site_label_1
    _geom_torsion_atom_site_label_2
    _geom_torsion_atom_site_label_3
    _geom_torsion_atom_site_label_4
    _geom_torsion_site_symmetry_1
    _geom_torsion_site_symmetry_2
    _geom_torsion_site_symmetry_3
    _geom_torsion_site_symmetry_4
    _geom_torsion
    _geom_torsion_publ_flag
    C6 C1 C2 C3 . . . . -1.8(5) ?
    Br1 C1 C2 C3 . . . . -179.7(3) ?
    C1 C2 C3 C4 . . . . 1.4(5) ?
    C2 C3 C4 C5 . . . . -0.2(6) ?
    C3 C4 C5 C6 . . . . -0.6(6) ?
    C2 C1 C6 C5 . . . . 1.0(5) ?
    Br1 C1 C6 C5 . . . . 178.8(2) ?
    C2 C1 C6 C7 . . . . -178.2(3) ?
    Br1 C1 C6 C7 . . . . -0.4(4) ?
    C4 C5 C6 C1 . . . . 0.2(5) ?
    C4 C5 C6 C7 . . . . 179.4(3) ?
    C1 C6 C7 C8 . . . . -173.5(4) ?
    C5 C6 C7 C8 . . . . 7.4(6) ?
    C6 C7 C8 C9 . . . . -179.8(3) ?
    C7 C8 C9 O1 . . . . -1.5(6) ?
    C7 C8 C9 C10 . . . . 177.6(3) ?
    O1 C9 C10 C11 . . . . -177.9(4) ?
    C8 C9 C10 C11 . . . . 3.0(4) ?
    O1 C9 C10 C15 . . . . 1.5(5) ?
    C8 C9 C10 C15 . . . . -177.6(3) ?
    C15 C10 C11 C12 . . . . 0.1(5) ?
    C9 C10 C11 C12 . . . . 179.5(3) ?
    C10 C11 C12 C13 . . . . 0.4(5) ?
    C11 C12 C13 O2 . . . . 178.6(3) ?
    C11 C12 C13 C14 . . . . -0.7(5) ?
    C16 O2 C13 C12 . . . . 178.4(3) ?
    C16 O2 C13 C14 . . . . -2.3(3) ?
    C16 O3 C14 C15 . . . . -179.3(3) ?
    C16 O3 C14 C13 . . . . 1.5(3) ?
    C12 C13 C14 C15 . . . . 0.6(5) ?
    O2 C13 C14 C15 . . . . -178.8(3) ?
    C12 C13 C14 O3 . . . . 180.0(3) ?
    O2 C13 C14 O3 . . . . 0.5(4) ?
    O3 C14 C15 C10 . . . . -179.3(3) ?
    C13 C14 C15 C10 . . . . -0.1(4) ?
    C11 C10 C15 C14 . . . . -0.2(4) ?
    C9 C10 C15 C14 . . . . -179.7(3) ?
    C14 O3 C16 O2 . . . . -2.8(3) ?
    C13 O2 C16 O3 . . . . 3.1(3) ?
loop_
    _geom_hbond_atom_site_label_D
    _geom_hbond_atom_site_label_H
    _geom_hbond_atom_site_label_A
    _geom_hbond_site_symmetry_A
    _geom_hbond_distance_DH
    _geom_hbond_distance_HA
    _geom_hbond_distance_DA
    _geom_hbond_angle_DHA
    _geom_hbond_publ_flag
    C7 H7 Br1 . 0.93 2.69 3.164(4) 113 y
    C7 H7 O1 . 0.93 2.50 2.812(6) 100 y
    C16 H16B Cg3 1_455 0.97 2.76 3.563(4) 141 y
