# Supplementary material for: (2E)-1-(1,3-Benzodioxol-5-yl)-3-(2-bromo­phen­yl)prop-2-en-1-one
Source: Acta Crystallogr Sect E Struct Rep Online. 2010 May 8;66(Pt 6):o1289–90. doi: 10.1107/S1600536810015552 (PMC2979485; doi:10.1107/S1600536810015552)
Supplement: Supplementary file 2 [file e-66-o1289-Isup2.hkl]

#=================================================================
#  (2E)-1-(1,3-Benzodioxol-5-yl)-3-(2-bromophenyl)prop-2-en-1-one
#                    RZ2432  Li et al. (2010) Acta Cryst Section E
#=================================================================

#
# h,k,l, Fc-squared, Fo-squared, sigma(Fo-squared) and status flag
#
data_I
_shelx_title '  A chalcone derivative in P212121'
_shelx_refln_list_code          4
_shelx_F_calc_maximum      211.73
_exptl_crystal_F_000       664.00
_reflns_d_resolution_high  0.8107
 
loop_
 _symmetry_equiv_pos_as_xyz
 'x, y, z'
 '-x+1/2, -y, z+1/2'
 'x+1/2, -y+1/2, -z'
 '-x, y+1/2, -z+1/2'
 
_cell_length_a     5.0434
_cell_length_b    12.9354
_cell_length_c    20.8916
_cell_angle_alpha  90.000
_cell_angle_beta   90.000
_cell_angle_gamma  90.000
 
_shelx_F_squared_multiplier     1.000
 
loop_
 _refln_index_h
 _refln_index_k
 _refln_index_l
 _refln_F_squared_calc
 _refln_F_squared_meas
 _refln_F_squared_sigma
 _refln_observed_status
   2   0   0     6397.21     6322.67     76.27 o
   4   0   0      765.52      706.04      9.82 o
   6   0   0      375.88      421.39     10.49 o
   1   1   0     8145.27     8549.65     96.36 o
   2   1   0      610.02      663.29      6.06 o
   3   1   0     4848.40     4730.80     45.68 o
   4   1   0        0.85       -0.58      1.09 o
   5   1   0      310.03      318.24      5.66 o
   6   1   0        7.38        1.20      4.26 o
   0   2   0     1243.65     1460.65     45.09 o
   1   2   0     1456.59     1542.32     17.51 o
   2   2   0     5838.50     5981.22     54.04 o
   3   2   0       56.25       50.20      1.44 o
   4   2   0     1153.87     1154.53     12.04 o
   5   2   0        2.84       -0.18      2.40 o
   6   2   0      100.34      115.63      5.18 o
   1   3   0    12882.74    13184.32    134.23 o
   2   3   0       92.59      110.74      1.85 o
   3   3   0     7490.77     7501.14     67.88 o
   4   3   0       49.28       63.19      2.13 o
   5   3   0      180.20      178.81      4.64 o
   6   3   0        0.26        1.18      3.87 o
   0   4   0     6290.53     6779.07    208.59 o
   1   4   0       75.22       82.25      1.53 o
   2   4   0     1446.57     1466.07     14.51 o
   3   4   0        3.48        3.28      1.26 o
   4   4   0      239.43      229.31      4.75 o
   5   4   0        0.26       -2.96      2.96 o
   6   4   0        1.00       -3.89      4.01 o
   1   5   0     1735.33     1879.44     19.79 o
   2   5   0      146.44      142.31      2.48 o
   3   5   0      513.82      467.25      6.59 o
   4   5   0       67.30       57.66      2.81 o
   5   5   0      137.26      134.88      4.09 o
   0   6   0      541.40      585.38      8.62 o
   1   6   0      505.42      555.74      6.39 o
   2   6   0     1520.61     1477.03     17.32 o
   3   6   0        0.98       -1.89      1.89 o
   4   6   0      399.29      350.20      6.11 o
   5   6   0        3.37        1.61      3.16 o
   1   7   0     1193.48     1333.34     14.38 o
   2   7   0        0.86        1.93      1.69 o
   3   7   0       16.91        8.17      2.29 o
   4   7   0        0.06       -2.53      2.53 o
   5   7   0        2.46        4.44      3.21 o
   0   8   0     1559.58     1794.91     22.22 o
   1   8   0        8.16        5.61      2.13 o
   2   8   0      432.32      420.03      6.20 o
   3   8   0      222.40      249.12      7.16 o
   4   8   0       50.37       34.29      3.16 o
   5   8   0        0.31       -3.39      3.39 o
   1   9   0       50.34       57.70      2.36 o
   2   9   0      214.20      194.74      4.11 o
   3   9   0        5.31       12.37      2.50 o
   4   9   0        7.51        9.59      3.13 o
   5   9   0        4.05       -0.47      3.66 o
   0  10   0       31.19       21.59      2.82 o
   1  10   0       25.39       24.94      2.17 o
   2  10   0      191.58      188.20      4.32 o
   3  10   0      365.38      347.32      6.25 o
   4  10   0        4.31        3.49      3.32 o
   1  11   0       36.76       37.03      3.11 o
   2  11   0       15.00        6.50      2.41 o
   3  11   0       22.86       12.77      2.99 o
   4  11   0        0.61        1.65      3.26 o
   0  12   0       69.15       50.85      7.09 o
   1  12   0       29.47       25.60      3.26 o
   2  12   0       49.18       57.70      4.12 o
   3  12   0        7.81        5.70      3.03 o
   4  12   0       39.20       54.59      5.24 o
   1  13   0      248.88      234.02      6.32 o
   2  13   0        8.47       -0.57      3.59 o
   3  13   0       24.78       35.23      4.29 o
   0  14   0        3.97       10.78      7.37 o
   1  14   0        2.26        9.59      5.53 o
   2  14   0        1.15        4.19      4.21 o
   1  15   0       16.63       30.25      6.59 o
   2  15   0       11.84       25.90      6.62 o
   1   0   1      121.67      129.47      2.20 o
   2   0   1      603.26      652.60      6.70 o
   3   0   1      243.50      249.94      2.96 o
   4   0   1       89.63       89.67      2.01 o
   5   0   1       11.06        9.05      2.44 o
   6   0   1       84.91       96.01      4.01 o
  -6   1   1       52.50       65.41      4.91 o
  -5   1   1       14.83       12.04      2.17 o
  -4   1   1       14.75       11.78      2.37 o
  -3   1   1      282.35      287.21      3.67 o
  -2   1   1      635.76      620.95      5.69 o
  -1   1   1     2044.24     2290.01     31.28 o
   0   1   1      941.56      951.14     11.73 o
   1   1   1     2046.94     2275.32     23.86 o
   2   1   1      631.11      621.72      5.68 o
   3   1   1      275.83      281.94      3.66 o
   4   1   1       16.09       17.34      1.67 o
   5   1   1       13.94        2.77      2.68 o
   6   1   1       52.47       62.21      4.90 o
  -6   2   1       82.73       78.37      4.81 o
  -5   2   1       20.49       25.85      2.59 o
  -4   2   1       36.87       40.35      1.98 o
  -3   2   1       11.83       10.37      1.13 o
  -2   2   1      232.85      220.18      2.75 o
  -1   2   1      322.36      342.14      3.66 o
   0   2   1    11609.24    11915.75    134.16 o
   1   2   1      353.64      371.50      3.98 o
   2   2   1      224.63      211.77      2.37 o
   3   2   1       13.37       12.67      1.04 o
   4   2   1       34.85       37.07      1.76 o
   5   2   1       20.21       27.47      2.56 o
   6   2   1       85.03       91.55      5.15 o
  -6   3   1        9.45       14.60      4.09 o
  -5   3   1       49.33       52.04      3.16 o
  -4   3   1      187.94      194.67      3.45 o
  -3   3   1       22.64       26.42      2.07 o
  -2   3   1      747.17      701.00      6.84 o
  -1   3   1     1839.01     1852.09     20.94 o
   0   3   1     3122.37     3015.35     33.90 o
   1   3   1     1829.98     1837.42     17.86 o
   2   3   1      720.43      686.48      7.57 o
   3   3   1       19.26       22.21      1.04 o
   4   3   1      189.08      189.83      3.42 o
   5   3   1       50.17       54.29      3.17 o
   6   3   1        8.61       11.79      3.59 o
  -6   4   1        6.27        8.86      3.94 o
  -5   4   1      148.17      172.07      5.19 o
  -4   4   1       38.54       44.44      2.55 o
  -3   4   1     1153.39     1144.38     11.09 o
  -2   4   1      813.40      848.13      8.77 o
  -1   4   1     2601.23     2627.62     27.46 o
   0   4   1       32.30       40.79      2.02 o
   1   4   1     2644.90     2636.97     29.33 o
   2   4   1      844.41      881.07      8.86 o
   3   4   1     1129.31     1133.55     11.48 o
   4   4   1       37.82       38.26      2.83 o
   5   4   1      146.92      180.19      5.25 o
   6   4   1        6.36        8.07      4.96 o
  -5   5   1       33.81       32.68      4.29 o
  -4   5   1       48.58       64.67      2.87 o
  -3   5   1      116.90      118.58      3.12 o
  -2   5   1     1507.44     1470.75     15.70 o
  -1   5   1      240.44      212.51      2.87 o
   0   5   1    11313.54    11703.00    124.93 o
   1   5   1      241.38      212.77      2.91 o
   2   5   1     1485.29     1464.20     14.51 o
   3   5   1      130.64      129.16      3.28 o
   4   5   1       51.74       67.82      2.90 o
   5   5   1       36.43       38.62      3.25 o
  -5   6   1      127.07      162.28      4.67 o
  -4   6   1      161.46      161.99      4.30 o
  -3   6   1     1578.41     1547.26     18.53 o
  -2   6   1      669.09      629.10      8.09 o
  -1   6   1     3098.26     3012.63     31.51 o
   0   6   1     3679.17     3982.67     38.20 o
   1   6   1     3152.83     3055.35     31.88 o
   2   6   1      646.18      624.19      7.30 o
   3   6   1     1586.18     1572.12     18.62 o
   4   6   1      159.81      147.66      4.16 o
   5   6   1      129.92      161.73      4.80 o
  -5   7   1       22.95       33.21      3.60 o
  -4   7   1      451.62      486.30      7.60 o
  -3   7   1      422.55      415.61      6.41 o
  -2   7   1     2007.57     1906.07     22.13 o
  -1   7   1      782.23      779.81      8.93 o
   0   7   1     1037.94      902.08      8.12 o
   1   7   1      807.52      814.58      8.30 o
   2   7   1     1984.58     1908.75     22.27 o
   3   7   1      430.13      432.69      6.50 o
   4   7   1      447.57      476.97      7.55 o
   5   7   1       20.47       25.27      3.44 o
  -5   8   1       26.04       34.46      3.63 o
  -4   8   1       15.41       12.42      3.01 o
  -3   8   1     1070.19     1056.32     13.33 o
  -2   8   1       54.35       48.47      2.17 o
  -1   8   1     1432.09     1282.71     14.22 o
   0   8   1     1199.62     1220.77     10.87 o
   1   8   1     1448.16     1307.23     13.04 o
   2   8   1       64.96       56.39      2.26 o
   3   8   1     1077.72     1077.97     13.49 o
   4   8   1       16.99       10.45      2.85 o
   5   8   1       24.50       32.95      3.70 o
  -5   9   1       41.03       36.15      3.96 o
  -4   9   1      146.60      159.93      4.60 o
  -3   9   1      412.05      423.98      6.74 o
  -2   9   1     1031.12      995.66     12.63 o
  -1   9   1      302.61      283.07      4.89 o
   0   9   1     2210.90     2052.47     23.75 o
   1   9   1      302.97      289.08      4.70 o
   2   9   1     1065.08     1038.87     12.80 o
   3   9   1      405.10      409.64      6.65 o
   4   9   1      152.66      166.26      4.79 o
   5   9   1       41.24       37.49      4.10 o
  -4  10   1      119.21      115.00      6.24 o
  -3  10   1       47.75       64.43      3.34 o
  -2  10   1      253.80      251.50      4.78 o
  -1  10   1      647.40      625.50      8.29 o
   0  10   1      439.14      463.37      6.49 o
   1  10   1      647.69      623.10      8.24 o
   2  10   1      237.57      233.37      5.05 o
   3  10   1       55.00       63.33      3.16 o
   4  10   1      121.57      117.09      4.34 o
  -4  11   1       66.97       75.30      4.01 o
  -3  11   1      250.81      241.30      5.58 o
  -2  11   1      427.83      396.20      6.44 o
  -1  11   1       92.40       95.63      3.90 o
   0  11   1      496.42      466.89     12.17 o
   1  11   1       96.37      101.28      3.87 o
   2  11   1      401.40      382.45      6.66 o
   3  11   1      253.90      242.78      6.68 o
   4  11   1       66.33       73.29      3.98 o
  -4  12   1        6.32        3.58      4.54 o
  -3  12   1       60.34       49.31      3.49 o
  -2  12   1      109.40      104.49      4.74 o
  -1  12   1      622.90      590.53     10.55 o
   0  12   1      348.61      380.06     24.73 o
   1  12   1      627.77      605.65     10.72 o
   2  12   1      111.24      115.78      4.68 o
   3  12   1       57.90       52.56      3.51 o
   4  12   1        6.20        4.42      4.08 o
  -3  13   1       28.74       21.64      4.05 o
  -2  13   1       88.12       80.68      4.53 o
  -1  13   1       36.25       46.79      3.85 o
   0  13   1       22.17       29.19      5.26 o
   1  13   1       36.41       48.86      5.54 o
   2  13   1       88.02       84.90      4.84 o
   3  13   1       27.71       26.08      4.91 o
  -2  14   1       60.39       60.68      4.78 o
  -1  14   1       97.32      105.92      7.12 o
   0  14   1      173.93      177.09      9.33 o
   1  14   1      100.68       86.31      6.97 o
   2  14   1       60.83       60.96      6.00 o
  -2  15   1       56.59       52.34      7.38 o
  -1  15   1       18.15       25.81      6.55 o
   0  15   1       74.95       72.29      8.22 o
   1  15   1       17.74       17.76      5.86 o
   2  15   1       55.67       64.94     10.96 o
   0   0   2     1495.30     1526.39     24.85 o
   1   0   2    13067.65    13574.62    152.87 o
   2   0   2     2643.49     2612.32     30.80 o
   3   0   2     1764.86     1718.10     17.01 o
   4   0   2      552.73      538.79      5.90 o
   5   0   2        4.73        3.66      2.37 o
   6   0   2        0.91        2.50      3.12 o
  -6   1   2       32.33       46.37      4.63 o
  -5   1   2      301.15      299.43      5.15 o
  -4   1   2     1011.61      956.70     19.22 o
  -3   1   2      539.73      506.20      7.24 o
  -2   1   2     4698.85     4839.88     52.78 o
  -1   1   2     6102.75     6557.69     81.03 o
   0   1   2     3193.96     3424.60     48.15 o
   1   1   2     6254.30     6692.22     74.21 o
   2   1   2     4648.83     4652.68     45.26 o
   3   1   2      525.45      495.69      5.23 o
   4   1   2     1005.93      975.55      9.71 o
   5   1   2      309.00      302.18     15.92 o
   6   1   2       30.87       43.27      4.55 o
  -6   2   2       76.12      106.98      5.51 o
  -5   2   2      280.65      306.75      5.29 o
  -4   2   2      238.36      220.62      3.60 o
  -3   2   2     1815.56     1750.37     17.39 o
  -2   2   2     5297.22     5416.00     58.38 o
  -1   2   2     5013.93     5292.08     51.14 o
   0   2   2      259.19      290.28      4.27 o
   1   2   2     5083.70     5259.99     50.37 o
   2   2   2     5260.75     5386.60     43.96 o
   3   2   2     1837.06     1795.05     15.06 o
   4   2   2      226.26      207.72      3.29 o
   5   2   2      273.95      296.37      5.24 o
   6   2   2       80.19      102.86      5.29 o
  -6   3   2       17.38       20.58      4.53 o
  -5   3   2       35.93       37.76      3.49 o
  -4   3   2      321.13      302.35      4.35 o
  -3   3   2      348.26      356.44      4.45 o
  -2   3   2     1485.66     1424.98     14.16 o
  -1   3   2     3425.77     3577.56     43.21 o
   0   3   2     6878.66     7192.35     80.59 o
   1   3   2     3400.52     3528.88     31.94 o
   2   3   2     1502.04     1444.82     14.03 o
   3   3   2      374.52      384.10      3.98 o
   4   3   2      318.89      302.49      4.45 o
   5   3   2       36.42       36.59      3.10 o
   6   3   2       16.85       17.80      4.07 o
  -6   4   2       19.14       15.07      3.62 o
  -5   4   2       71.95       70.68      3.23 o
  -4   4   2       91.12       89.93      2.76 o
  -3   4   2      196.88      170.34      2.70 o
  -2   4   2      829.59      868.55     10.27 o
  -1   4   2     2459.90     2668.54     32.69 o
   0   4   2     1946.48     2186.72     24.87 o
   1   4   2     2463.91     2679.67     24.26 o
   2   4   2      851.19      886.97      9.32 o
   3   4   2      188.47      157.16      2.45 o
   4   4   2       97.23       97.62      4.18 o
   5   4   2       69.28       65.43      3.59 o
   6   4   2       19.24       21.00      4.00 o
  -5   5   2       45.49       45.36      3.50 o
  -4   5   2      233.76      219.37      5.38 o
  -3   5   2      361.63      335.87      5.26 o
  -2   5   2     1736.01     1744.48     20.27 o
  -1   5   2     1830.28     1997.46     21.27 o
   0   5   2     1356.87     1475.44     14.39 o
   1   5   2     1873.40     2045.62     19.74 o
   2   5   2     1695.30     1751.72     16.13 o
   3   5   2      367.63      348.66      5.65 o
   4   5   2      235.15      225.84      4.66 o
   5   5   2       43.00       36.00      3.33 o
  -5   6   2      102.73       92.15      3.94 o
  -4   6   2      111.57       98.89      6.16 o
  -3   6   2      208.30      187.53      4.07 o
  -2   6   2      570.78      564.35      7.39 o
  -1   6   2     2276.96     2542.27     26.79 o
   0   6   2      886.93      982.79      9.81 o
   1   6   2     2306.50     2578.00     24.98 o
   2   6   2      554.44      557.32      6.66 o
   3   6   2      211.13      187.87      3.93 o
   4   6   2      111.99       96.78      3.29 o
   5   6   2      102.95       94.84      4.48 o
  -5   7   2        6.14       -3.27      3.27 o
  -4   7   2       16.44        7.45      2.79 o
  -3   7   2      110.06      104.35      3.76 o
  -2   7   2      146.27      148.27      3.39 o
  -1   7   2      674.96      709.74      8.13 o
   0   7   2     4154.76     4906.52     41.91 o
   1   7   2      684.35      722.43      7.54 o
   2   7   2      140.71      141.88      3.29 o
   3   7   2      113.12      106.12      3.07 o
   4   7   2       18.34        9.23      2.76 o
   5   7   2        5.90        3.44      3.49 o
  -5   8   2       15.88        2.83      3.63 o
  -4   8   2       93.90       78.62      4.26 o
  -3   8   2      519.61      489.17      7.30 o
  -2   8   2      426.89      409.33      8.72 o
  -1   8   2      621.41      659.12      8.30 o
   0   8   2       14.24       13.99      1.08 o
   1   8   2      598.23      642.37      7.24 o
   2   8   2      416.67      402.75      6.01 o
   3   8   2      522.50      475.47      7.13 o
   4   8   2       95.41       77.33      3.38 o
   5   8   2       16.49        5.94      3.64 o
  -5   9   2        8.05        3.54      3.91 o
  -4   9   2      104.46       80.47      6.29 o
  -3   9   2       54.71       44.27      2.90 o
  -2   9   2      588.14      568.83      7.89 o
  -1   9   2      232.49      247.86      6.77 o
   0   9   2       10.94       13.23      1.69 o
   1   9   2      226.80      247.91      4.12 o
   2   9   2      594.64      567.80      7.79 o
   3   9   2       54.23       42.57      2.75 o
   4   9   2      104.65       89.76      3.79 o
   5   9   2        8.20        5.28      3.61 o
  -4  10   2       12.67        8.82      3.32 o
  -3  10   2      151.01      127.07      3.96 o
  -2  10   2       78.60       67.47      2.94 o
  -1  10   2       31.91       28.54      2.28 o
   0  10   2       12.28       10.38      2.46 o
   1  10   2       31.37       28.92      2.11 o
   2  10   2       79.30       70.63      2.74 o
   3  10   2      153.31      126.24      3.88 o
   4  10   2       12.53        5.25      3.33 o
  -4  11   2       62.57       74.25      5.37 o
  -3  11   2       75.39       82.43      4.85 o
  -2  11   2      172.24      173.08      4.42 o
  -1  11   2       49.28       51.38      3.40 o
   0  11   2       74.16       82.22      3.37 o
   1  11   2       48.99       48.86      3.37 o
   2  11   2      168.78      167.43      4.30 o
   3  11   2       76.34       86.96      3.80 o
   4  11   2       62.50       68.98      3.91 o
  -4  12   2       12.88       21.18      4.06 o
  -3  12   2       73.48       85.62      3.91 o
  -2  12   2       71.02       46.81      3.91 o
  -1  12   2      187.13      167.43      7.41 o
   0  12   2        9.39        9.64      5.34 o
   1  12   2      193.67      178.66      5.44 o
   2  12   2       69.97       53.79      4.30 o
   3  12   2       72.73       86.90      3.94 o
   4  12   2       13.34       23.83      4.89 o
  -3  13   2        2.98        4.94      3.78 o
  -2  13   2       31.43       52.16      7.36 o
  -1  13   2       17.07       21.15      3.82 o
   0  13   2       85.91      109.64      6.89 o
   1  13   2       17.90       21.75      8.68 o
   2  13   2       30.32       37.32      4.37 o
   3  13   2        3.08       -0.21      3.89 o
  -2  14   2       10.38       16.34      4.23 o
  -1  14   2       90.71      101.90     19.71 o
   0  14   2       28.78       42.50      6.28 o
   1  14   2       91.48      105.97      7.01 o
   2  14   2       10.97        6.56      4.29 o
  -2  15   2       26.97       32.30      6.72 o
  -1  15   2       10.93       10.09      5.78 o
   0  15   2       57.73       65.23      9.67 o
   1  15   2       11.14       16.05      5.78 o
   2  15   2       26.69       41.87     11.56 o
   1   0   3     6104.01     6569.57     73.71 o
   2   0   3      114.58      104.51      1.58 o
   3   0   3      356.09      365.13      4.09 o
   4   0   3       35.72       35.08      1.75 o
   5   0   3      174.74      180.58      3.78 o
   6   0   3       97.66      102.39      4.04 o
  -6   1   3        4.72        6.60      4.26 o
  -5   1   3      113.86      114.87      3.09 o
  -4   1   3       63.45       60.16      1.94 o
  -3   1   3       12.34       11.89      2.35 o
  -2   1   3      582.15      610.44      7.46 o
  -1   1   3      727.46      801.43      8.68 o
   0   1   3      118.22       96.87      1.67 o
   1   1   3      707.09      773.70      8.98 o
   2   1   3      590.04      612.78      6.30 o
   3   1   3       11.22       14.81      1.16 o
   4   1   3       61.61       58.57      1.63 o
   5   1   3      118.05      117.61      3.62 o
   6   1   3        4.37        2.43      4.15 o
  -6   2   3        0.70       -2.70      6.72 o
  -5   2   3       67.40       67.70      5.43 o
  -4   2   3       61.03       69.49      2.19 o
  -3   2   3      132.21      139.49      2.72 o
  -2   2   3     1358.81     1428.27     14.14 o
  -1   2   3     3927.61     4263.33     44.33 o
   0   2   3        7.84        5.08      0.58 o
   1   2   3     3909.70     4221.70     37.99 o
   2   2   3     1385.48     1455.17     12.12 o
   3   2   3      136.77      145.92      2.01 o
   4   2   3       60.45       71.98      1.89 o
   5   2   3       65.30       62.12      3.65 o
   6   2   3        0.52        1.07      3.69 o
  -6   3   3       15.32       11.51      4.47 o
  -5   3   3       14.59       15.51      2.81 o
  -4   3   3      183.27      176.64      3.32 o
  -3   3   3      720.57      707.50      8.10 o
  -2   3   3      681.86      768.45      7.52 o
  -1   3   3     2134.36     2114.35     24.14 o
   0   3   3      233.39      224.46      3.17 o
   1   3   3     2207.29     2168.77     19.60 o
   2   3   3      687.35      769.62      6.91 o
   3   3   3      739.99      731.25      6.79 o
   4   3   3      183.91      174.81      4.06 o
   5   3   3       14.27       26.20      2.98 o
   6   3   3       15.52       13.88      4.61 o
  -5   4   3       15.06       17.56      2.91 o
  -4   4   3      308.35      317.21      8.40 o
  -3   4   3      229.55      235.57      3.34 o
  -2   4   3      555.46      472.92      5.59 o
  -1   4   3      784.62      821.45      9.74 o
   0   4   3     1342.59     1182.60     13.32 o
   1   4   3      775.50      818.77      7.68 o
   2   4   3      544.28      461.98      5.00 o
   3   4   3      225.77      227.00      2.99 o
   4   4   3      307.78      339.26      6.45 o
   5   4   3       14.43        8.74      3.17 o
  -5   5   3       42.78       59.76      3.57 o
  -4   5   3       94.19       80.87      3.76 o
  -3   5   3      330.01      325.81      5.68 o
  -2   5   3      267.81      289.56      4.43 o
  -1   5   3     6588.07     6774.32     82.15 o
   0   5   3      722.89      831.09      8.31 o
   1   5   3     6603.63     6831.55     55.32 o
   2   5   3      261.32      296.10      3.72 o
   3   5   3      322.74      320.32      5.15 o
   4   5   3       90.80       86.13      3.77 o
   5   5   3       42.16       59.73      3.86 o
  -5   6   3       49.86       49.98      3.63 o
  -4   6   3      770.51      794.16     10.81 o
  -3   6   3       41.62       41.14      2.55 o
  -2   6   3     2827.64     2743.67     34.00 o
  -1   6   3      495.19      508.34      9.48 o
   0   6   3     2110.89     1888.92     16.38 o
   1   6   3      505.75      530.13      4.92 o
   2   6   3     2803.50     2732.32     26.66 o
   3   6   3       44.79       47.18      2.39 o
   4   6   3      779.79      803.59     10.65 o
   5   6   3       50.48       52.24      3.52 o
  -5   7   3      176.63      202.14      6.78 o
  -4   7   3       41.12       37.75      2.96 o
  -3   7   3      932.57      890.15     11.40 o
  -2   7   3      241.27      235.89      4.30 o
  -1   7   3     2773.95     2669.01     28.03 o
   0   7   3      109.74      120.39      2.12 o
   1   7   3     2748.21     2663.21     23.01 o
   2   7   3      236.35      229.95      4.11 o
   3   7   3      923.97      909.91     11.52 o
   4   7   3       38.84       28.98      2.90 o
   5   7   3      174.89      209.53      6.12 o
  -5   8   3        2.45       -1.17      3.89 o
  -4   8   3      212.25      240.63      5.41 o
  -3   8   3      209.10      203.81      4.49 o
  -2   8   3     1764.72     1689.63     19.88 o
  -1   8   3      153.27      140.60      3.37 o
   0   8   3     1463.21     1401.30     12.39 o
   1   8   3      150.55      145.17      2.60 o
   2   8   3     1750.18     1650.53     19.52 o
   3   8   3      203.08      206.09      4.45 o
   4   8   3      208.33      232.77      5.28 o
   5   8   3        2.09       -1.10      3.36 o
  -5   9   3      107.76      126.89      5.36 o
  -4   9   3       77.09       86.85      3.88 o
  -3   9   3       72.26       76.29      3.17 o
  -2   9   3      170.52      143.45      3.78 o
  -1   9   3     2252.40     2157.24     25.08 o
   0   9   3      171.04      159.52      4.38 o
   1   9   3     2258.01     2192.87     23.29 o
   2   9   3      170.77      145.22      3.65 o
   3   9   3       69.70       70.30      3.07 o
   4   9   3       80.04       93.46      3.83 o
   5   9   3      108.33      125.85      7.51 o
  -4  10   3      159.98      168.56      4.99 o
  -3  10   3      196.57      186.77      4.87 o
  -2  10   3      818.05      760.32     10.14 o
  -1  10   3        1.11        2.17      1.87 o
   0  10   3      771.83      790.80     11.15 o
   1  10   3        0.89        1.00      1.90 o
   2  10   3      830.69      793.62     10.36 o
   3  10   3      201.24      191.75      4.88 o
   4  10   3      154.06      161.79      5.65 o
  -4  11   3       46.49       40.03      3.90 o
  -3  11   3      232.76      242.37      5.65 o
  -2  11   3       69.41       54.99      3.27 o
  -1  11   3      508.20      512.69      9.45 o
   0  11   3        0.53       -2.56      2.56 o
   1  11   3      510.61      504.49      9.16 o
   2  11   3       68.68       63.26      3.00 o
   3  11   3      234.06      237.36      5.75 o
   4  11   3       46.64       38.46      3.71 o
  -4  12   3        9.69       14.38      5.46 o
  -3  12   3       36.77       35.16      3.46 o
  -2  12   3      370.38      342.07      8.08 o
  -1  12   3       88.35       82.13      4.03 o
   0  12   3      290.69      344.92     11.27 o
   1  12   3       88.91       73.55      3.92 o
   2  12   3      369.33      365.56      8.19 o
   3  12   3       37.27       39.11      3.80 o
   4  12   3        9.93       15.94      4.44 o
  -3  13   3      112.42       95.89      5.32 o
  -2  13   3       26.44       30.78      4.22 o
  -1  13   3      210.93      222.51      7.19 o
   0  13   3      112.28      106.41      6.93 o
   1  13   3      209.41      216.01      9.20 o
   2  13   3       27.98       26.88      4.25 o
   3  13   3      111.23      107.13      4.88 o
  -2  14   3      134.51      138.10      5.72 o
  -1  14   3       40.89       38.93      5.78 o
   0  14   3      161.67      171.70      9.28 o
   1  14   3       40.10       36.29      6.07 o
   2  14   3      133.48      131.58      6.43 o
  -1  15   3       49.51       53.27     11.10 o
   0  15   3        5.81        9.79      5.93 o
   1  15   3       51.67       56.84     11.49 o
   0   0   4    12276.20    12744.89    203.41 o
   1   0   4    44830.43    44798.39    403.84 o
   2   0   4     1930.77     2077.11     18.01 o
   3   0   4     1663.31     1562.21     13.87 o
   4   0   4       24.53       29.39      1.71 o
   5   0   4      538.80      558.70      6.96 o
   6   0   4        2.91       -0.62      3.51 o
  -6   1   4       47.56       65.81      7.70 o
  -5   1   4      281.21      290.88      4.98 o
  -4   1   4     1050.69     1005.51     10.64 o
  -3   1   4      166.72      162.38      8.81 o
  -2   1   4     7603.69     7566.64     78.33 o
  -1   1   4    17475.63    18179.22    176.07 o
   0   1   4     7623.10     7937.35     97.81 o
   1   1   4    17256.36    17939.18    183.84 o
   2   1   4     7507.17     7604.65     68.18 o
   3   1   4      158.54      136.42      3.46 o
   4   1   4     1058.27     1019.15     10.09 o
   5   1   4      284.85      295.59      5.11 o
   6   1   4       46.15       58.04      5.70 o
  -6   2   4        7.56        4.29      5.45 o
  -5   2   4      244.73      255.89      5.93 o
  -4   2   4      173.23      165.98      3.23 o
  -3   2   4     2632.95     2602.92     25.38 o
  -2   2   4     1196.42     1253.01     11.84 o
  -1   2   4    10737.35    10967.58    105.78 o
   0   2   4     1124.41     1062.92    103.65 o
   1   2   4    10438.65    10761.99     96.79 o
   2   2   4     1200.14     1256.09     11.00 o
   3   2   4     2634.10     2598.71     20.59 o
   4   2   4      175.75      168.86      2.83 o
   5   2   4      256.02      273.98      5.42 o
   6   2   4        7.72       12.74      3.71 o
  -6   3   4       54.09       65.38      5.59 o
  -5   3   4        3.46        1.18      2.64 o
  -4   3   4      961.44      920.22      9.94 o
  -3   3   4      109.48      114.24      2.27 o
  -2   3   4     6466.95     6712.10     61.51 o
  -1   3   4      588.90      583.51      7.86 o
   0   3   4    11198.90    11857.43    122.10 o
   1   3   4      607.03      601.85      5.14 o
   2   3   4     6537.98     6775.53     57.11 o
   3   3   4      108.80      113.57      2.00 o
   4   3   4      964.47      921.50     11.13 o
   5   3   4        4.22       -0.30      3.39 o
   6   3   4       54.32       62.79      5.17 o
  -5   4   4       36.54       27.84      2.46 o
  -4   4   4      173.87      170.56      4.66 o
  -3   4   4      636.13      606.70      6.41 o
  -2   4   4     1466.63     1595.27     17.20 o
  -1   4   4     2720.85     2793.02     31.67 o
   0   4   4      376.07      368.44      7.53 o
   1   4   4     2727.64     2814.44     22.97 o
   2   4   4     1492.36     1604.08     13.76 o
   3   4   4      627.23      593.79      6.10 o
   4   4   4      170.47      163.83      4.49 o
   5   4   4       34.30       32.87      3.62 o
  -5   5   4       17.18       14.34      3.46 o
  -4   5   4      284.39      257.65      4.62 o
  -3   5   4       32.46       37.51      2.58 o
  -2   5   4     1532.45     1512.04     17.88 o
  -1   5   4      485.55      491.13      6.17 o
   0   5   4     2739.63     2919.79     26.21 o
   1   5   4      463.93      471.63      4.26 o
   2   5   4     1529.37     1539.72     13.59 o
   3   5   4       28.96       36.56      1.80 o
   4   5   4      274.88      243.49      5.42 o
   5   5   4       18.49       16.45      3.55 o
  -5   6   4      118.92      102.99      4.62 o
  -4   6   4       11.92        7.46      2.65 o
  -3   6   4     1030.46      952.50     12.09 o
  -2   6   4      148.06      147.50      3.63 o
  -1   6   4      686.24      720.92      9.04 o
   0   6   4      111.34      120.19      1.73 o
   1   6   4      698.63      743.70      6.38 o
   2   6   4      155.35      156.55      2.64 o
   3   6   4     1031.50      974.74     12.09 o
   4   6   4       11.56       12.83      2.57 o
   5   6   4      117.80      109.17      5.49 o
  -5   7   4       15.18       12.04      4.00 o
  -4   7   4       19.44        9.89      2.65 o
  -3   7   4      138.27      139.50      4.66 o
  -2   7   4       55.79       57.68      2.26 o
  -1   7   4      512.50      587.00      8.24 o
   0   7   4     1623.66     1783.41     15.57 o
   1   7   4      517.93      592.33      5.30 o
   2   7   4       57.56       53.67      1.90 o
   3   7   4      141.45      140.69      3.78 o
   4   7   4       19.52       11.56      2.73 o
   5   7   4       14.57       12.68      3.70 o
  -5   8   4       23.87       16.05      3.94 o
  -4   8   4        0.98        1.52      2.66 o
  -3   8   4      226.68      198.43      4.96 o
  -2   8   4       41.75       36.96      2.58 o
  -1   8   4      883.52      928.10     11.56 o
   0   8   4      123.41      116.92      1.98 o
   1   8   4      900.23      966.22      9.87 o
   2   8   4       40.89       40.48      2.88 o
   3   8   4      216.66      207.73      4.53 o
   4   8   4        1.18       -1.61      2.85 o
   5   8   4       23.25       14.95      3.51 o
  -5   9   4        4.37       -0.60      5.36 o
  -4   9   4       32.70       47.42      3.77 o
  -3   9   4      115.47      105.66      3.95 o
  -2   9   4      312.32      284.93      5.12 o
  -1   9   4       29.79       20.97      2.05 o
   0   9   4       78.70      101.20      3.82 o
   1   9   4       30.02       25.69      1.56 o
   2   9   4      307.42      293.91      5.01 o
   3   9   4      114.41      109.26      3.37 o
   4   9   4       31.71       53.56      3.60 o
   5   9   4        4.69        5.66      5.76 o
  -4  10   4       13.32        7.58      3.55 o
  -3  10   4       48.06       40.54      3.23 o
  -2  10   4       69.14       60.56      2.92 o
  -1  10   4      159.59      148.93      3.64 o
   0  10   4        1.69        5.97      2.07 o
   1  10   4      162.93      153.99      3.65 o
   2  10   4       69.73       65.57      2.80 o
   3  10   4       49.44       51.21      3.30 o
   4  10   4       14.16        8.21      3.35 o
  -4  11   4       43.31       34.38      5.89 o
  -3  11   4       47.82       46.28      3.34 o
  -2  11   4       47.14       47.77      2.93 o
  -1  11   4       23.53       21.33      3.04 o
   0  11   4       14.49       23.65      3.33 o
   1  11   4       23.93       21.84      3.02 o
   2  11   4       47.53       57.32      2.96 o
   3  11   4       46.04       58.61      3.46 o
   4  11   4       43.26       32.84      3.74 o
  -3  12   4       16.39       25.81      3.36 o
  -2  12   4       28.01       23.94      3.75 o
  -1  12   4       69.73       67.09      5.65 o
   0  12   4       68.80       75.02     14.49 o
   1  12   4       69.47       71.68      3.80 o
   2  12   4       30.05       25.85      3.67 o
   3  12   4       16.86       28.22      3.25 o
  -3  13   4       37.81       40.21      4.20 o
  -2  13   4       39.90       45.06      5.16 o
  -1  13   4       32.35       44.00      7.61 o
   0  13   4       74.63       89.43      8.98 o
   1  13   4       31.98       38.76      7.05 o
   2  13   4       40.09       43.94      4.33 o
   3  13   4       37.03       40.61      4.04 o
  -2  14   4        7.79       13.51      4.45 o
  -1  14   4       13.52       30.61      8.01 o
   0  14   4       78.25       84.03      6.99 o
   1  14   4       12.04       15.95      6.06 o
   2  14   4        7.84        7.48      5.23 o
  -1  15   4        3.53        7.98      5.97 o
   0  15   4       14.17       24.31      6.24 o
   1  15   4        3.26        9.97      6.07 o
   1   0   5     4365.97     4519.17     43.26 o
   2   0   5      439.86      523.89      5.38 o
   3   0   5      533.70      511.38      5.12 o
   4   0   5       19.34       19.63      1.57 o
   5   0   5        1.34       -1.94      1.94 o
   6   0   5       12.03        8.99      3.72 o
  -6   1   5       15.31        7.82      5.03 o
  -5   1   5       26.72       23.72      2.62 o
  -4   1   5       38.29       40.61      1.90 o
  -3   1   5       15.24       11.40      1.12 o
  -2   1   5       53.88       52.22      1.25 o
  -1   1   5    11155.40    11721.51    101.16 o
   0   1   5        3.63        4.22      0.59 o
   1   1   5    11172.49    11734.05    104.77 o
   2   1   5       55.13       54.79      1.09 o
   3   1   5       16.61       15.42      1.08 o
   4   1   5       34.22       34.14      1.78 o
   5   1   5       25.96       19.65      2.76 o
   6   1   5       14.62       14.47      4.55 o
  -6   2   5        0.99       -2.43      6.43 o
  -5   2   5       92.02       89.83      3.51 o
  -4   2   5       21.98       18.86      1.75 o
  -3   2   5      136.89      124.66      2.51 o
  -2   2   5      660.68      699.35      6.50 o
  -1   2   5      189.56      247.52      2.95 o
   0   2   5      231.86      236.04      2.62 o
   1   2   5      192.55      251.50      2.37 o
   2   2   5      636.20      681.28      6.60 o
   3   2   5      137.40      127.67      2.07 o
   4   2   5       24.41       23.27      1.78 o
   5   2   5       93.95       88.83      3.86 o
   6   2   5        0.96        2.30      4.00 o
  -5   3   5      110.86      132.16      3.70 o
  -4   3   5       31.97       38.21      2.00 o
  -3   3   5      318.20      309.54      3.86 o
  -2   3   5      729.03      771.14      7.69 o
  -1   3   5      427.31      419.04      4.79 o
   0   3   5     1919.49     1924.41     18.76 o
   1   3   5      409.38      399.72      3.77 o
   2   3   5      772.66      822.32      7.31 o
   3   3   5      324.25      315.71      3.74 o
   4   3   5       29.32       32.98      2.11 o
   5   3   5      111.48      121.88      4.65 o
  -5   4   5       67.11       82.05      3.37 o
  -4   4   5      382.40      385.84      5.78 o
  -3   4   5      570.98      563.64      6.07 o
  -2   4   5     1731.71     1753.19     17.56 o
  -1   4   5      664.36      647.74      7.94 o
   0   4   5     3405.56     3433.83     29.41 o
   1   4   5      681.53      654.10      5.63 o
   2   4   5     1719.23     1736.23     14.33 o
   3   4   5      567.80      566.41      5.87 o
   4   4   5      380.00      390.65      7.22 o
   5   4   5       61.45       78.19      4.33 o
  -5   5   5       34.03       41.63      3.45 o
  -4   5   5      121.17      133.27      3.58 o
  -3   5   5       71.36       68.89      2.68 o
  -2   5   5     1121.25     1107.36     13.31 o
  -1   5   5     2535.17     2524.92     28.48 o
   0   5   5     4037.28     4143.94     35.46 o
   1   5   5     2489.55     2480.22     20.46 o
   2   5   5     1117.42     1102.07      8.94 o
   3   5   5       68.55       69.04      2.28 o
   4   5   5      130.41      134.81      4.29 o
   5   5   5       33.91       51.92      5.72 o
  -5   6   5      187.15      185.11      5.60 o
  -4   6   5      438.22      472.40      7.94 o
  -3   6   5      510.65      496.03      7.20 o
  -2   6   5      945.11      946.95     11.76 o
  -1   6   5     1950.29     1972.66     22.65 o
   0   6   5     1032.94      927.93      9.27 o
   1   6   5     1911.24     1955.33     16.20 o
   2   6   5      957.11      965.85      9.25 o
   3   6   5      511.87      496.53      7.00 o
   4   6   5      440.29      466.06      7.92 o
   5   6   5      190.51      201.27      5.35 o
  -5   7   5       22.26       24.41      3.88 o
  -4   7   5      127.62      150.63      4.99 o
  -3   7   5      565.79      532.74      7.68 o
  -2   7   5     1163.01     1100.62     13.53 o
  -1   7   5      779.09      643.21      8.12 o
   0   7   5     1249.84     1219.50     11.49 o
   1   7   5      752.84      619.04      6.15 o
   2   7   5     1161.05     1103.24     11.70 o
   3   7   5      564.37      536.96      7.52 o
   4   7   5      124.48      147.67      4.14 o
   5   7   5       24.59       34.49      3.61 o
  -5   8   5       11.93       14.06      4.24 o
  -4   8   5       15.73       11.82      3.29 o
  -3   8   5      465.84      464.21      7.09 o
  -2   8   5      777.60      705.40      9.35 o
  -1   8   5     1159.51     1163.07     15.23 o
   0   8   5     1509.92     1420.32     13.35 o
   1   8   5     1159.03     1172.60     11.89 o
   2   8   5      795.40      738.30      9.43 o
   3   8   5      464.49      456.76      6.98 o
   4   8   5       14.97       19.29      3.13 o
   5   8   5       12.47       14.47      3.65 o
  -4   9   5      165.18      180.94      5.50 o
  -3   9   5      368.43      368.79      6.68 o
  -2   9   5      968.37      985.50     12.45 o
  -1   9   5     1129.62     1046.07     14.00 o
   0   9   5      555.66      559.94      6.76 o
   1   9   5     1155.95     1070.07     11.04 o
   2   9   5      995.48      995.04     12.41 o
   3   9   5      374.49      382.39      7.63 o
   4   9   5      168.00      182.85      4.98 o
  -4  10   5       51.39       49.47      5.50 o
  -3  10   5      166.65      181.09      4.89 o
  -2  10   5       32.47       43.34      2.92 o
  -1  10   5      251.79      252.75      6.90 o
   0  10   5      563.18      512.49     17.31 o
   1  10   5      231.73      232.71      4.39 o
   2  10   5       41.85       55.71      2.80 o
   3  10   5      167.49      187.23      5.55 o
   4  10   5       49.07       52.87      3.71 o
  -4  11   5       45.33       47.81      4.38 o
  -3  11   5      274.52      244.05      7.79 o
  -2  11   5      100.65      106.91      4.74 o
  -1  11   5       54.39       50.58      4.51 o
   0  11   5      421.50      446.80     13.43 o
   1  11   5       45.40       36.48      3.13 o
   2  11   5      101.21      111.61      3.42 o
   3  11   5      269.39      250.82      5.48 o
   4  11   5       43.74       44.25      3.94 o
  -3  12   5       44.19       45.06      3.80 o
  -2  12   5      175.37      160.96      5.65 o
  -1  12   5      421.79      472.79     13.28 o
   0  12   5     1008.15      945.51     24.10 o
   1  12   5      417.53      428.03     10.01 o
   2  12   5      169.92      153.59      5.54 o
   3  12   5       45.42       48.08      3.52 o
  -3  13   5       15.31       17.29      4.54 o
  -2  13   5       43.28       48.69      4.48 o
  -1  13   5       29.72       30.68      3.88 o
   0  13   5       78.78      108.39      8.82 o
   1  13   5       26.09       25.78      5.47 o
   2  13   5       44.19       55.38      4.50 o
   3  13   5       15.91       11.44      4.09 o
  -2  14   5        5.35       10.72      4.16 o
  -1  14   5       71.09       78.46      5.37 o
   0  14   5       54.97       62.39      6.78 o
   1  14   5       70.91       76.23      6.76 o
   2  14   5        4.71        4.06      4.71 o
  -1  15   5       56.35       67.11      7.23 o
   0  15   5       42.88       66.97      8.82 o
   1  15   5       56.07       49.68      6.87 o
   0   0   6    23389.31    23559.71    284.42 o
   1   0   6      596.12      639.21      6.49 o
   2   0   6     1356.92     1284.83     11.38 o
   3   0   6      112.08      103.92      2.05 o
   4   0   6     1011.84      984.73      9.35 o
   5   0   6      233.53      220.39      4.72 o
   6   0   6       62.45       69.98      5.38 o
  -6   1   6        0.73       -1.62      6.26 o
  -5   1   6      245.81      258.42      5.22 o
  -4   1   6      314.04      319.54      4.33 o
  -3   1   6     3274.86     3093.19     40.40 o
  -2   1   6      371.51      387.82      4.00 o
  -1   1   6     3411.47     3420.04     29.68 o
   0   1   6     1275.98     1393.50     12.14 o
   1   1   6     3456.14     3425.25     30.70 o
   2   1   6      395.81      411.65      4.20 o
   3   1   6     3285.04     3214.45     26.30 o
   4   1   6      322.47      334.23      4.30 o
   5   1   6      244.63      248.35      5.37 o
   6   1   6        0.82       -0.86      8.71 o
  -6   2   6       57.49       69.90      6.03 o
  -5   2   6        7.47        6.73      2.56 o
  -4   2   6      273.04      255.37      3.80 o
  -3   2   6      191.63      179.21      2.64 o
  -2   2   6     3853.63     3785.70     32.91 o
  -1   2   6      896.10      939.16      8.92 o
   0   2   6    12161.95    12585.25    120.44 o
   1   2   6      890.49      935.16      9.25 o
   2   2   6     3866.62     3766.43     32.01 o
   3   2   6      188.47      174.73      2.49 o
   4   2   6      259.65      241.85      3.58 o
   5   2   6        8.29        8.16      3.36 o
   6   2   6       58.17       63.83      6.25 o
  -5   3   6       54.96       55.57      3.08 o
  -4   3   6       37.93       40.17      1.86 o
  -3   3   6     1687.46     1640.72     14.83 o
  -2   3   6      864.64      864.65      8.46 o
  -1   3   6     2964.50     3087.14     30.80 o
   0   3   6      973.47     1045.11     10.34 o
   1   3   6     3077.32     3185.93     25.48 o
   2   3   6      854.01      845.41      7.65 o
   3   3   6     1687.22     1636.18     16.10 o
   4   3   6       40.98       45.36      1.98 o
   5   3   6       51.74       53.64      4.09 o
  -5   4   6       15.07       12.50      2.87 o
  -4   4   6      183.47      171.54      3.95 o
  -3   4   6       70.67       68.19      1.92 o
  -2   4   6      410.32      371.31      4.98 o
  -1   4   6     1942.38     2155.52     22.79 o
   0   4   6     5718.13     6080.21     54.77 o
   1   4   6     1958.70     2160.43     16.93 o
   2   4   6      432.42      394.74      4.42 o
   3   4   6       70.36       66.38      1.84 o
   4   4   6      186.28      175.71      5.06 o
   5   4   6       16.16       21.31      3.92 o
  -5   5   6       61.82       54.29      4.30 o
  -4   5   6       55.56       58.75      3.09 o
  -3   5   6      899.06      848.82     10.87 o
  -2   5   6      402.39      394.48      5.84 o
  -1   5   6     1835.99     1880.40     21.59 o
   0   5   6      405.17      428.07      4.40 o
   1   5   6     1817.80     1862.63     14.70 o
   2   5   6      418.86      417.79      3.79 o
   3   5   6      889.51      857.81      9.67 o
   4   5   6       57.89       59.70      3.81 o
   5   5   6       62.72       58.35      5.31 o
  -5   6   6        9.42        6.35      3.58 o
  -4   6   6      295.73      263.54      5.91 o
  -3   6   6      198.91      175.73      3.99 o
  -2   6   6      944.44      993.10     12.35 o
  -1   6   6      823.54      874.04     10.52 o
   0   6   6     1678.34     1870.98     16.32 o
   1   6   6      786.43      842.79      6.72 o
   2   6   6      951.70     1011.32     11.11 o
   3   6   6      195.63      178.20      3.98 o
   4   6   6      295.61      265.76      5.43 o
   5   6   6        9.63        6.33      3.43 o
  -5   7   6       23.35       15.01      3.79 o
  -4   7   6      100.82       88.03      4.01 o
  -3   7   6      136.12      118.95      3.52 o
  -2   7   6      306.94      296.71      4.99 o
  -1   7   6     1064.45     1130.17     13.56 o
   0   7   6      291.56      279.21      3.26 o
   1   7   6     1042.61     1127.86      9.60 o
   2   7   6      320.03      308.57      4.10 o
   3   7   6      138.82      114.20      3.38 o
   4   7   6       97.23       88.74      3.50 o
   5   7   6       25.25       18.72      3.63 o
  -5   8   6        2.45       -2.54      4.17 o
  -4   8   6      158.14      125.73      4.59 o
  -3   8   6       88.17       79.27      4.04 o
  -2   8   6      785.40      793.84     10.32 o
  -1   8   6      114.92      109.94      3.49 o
   0   8   6       82.51      100.74      2.07 o
   1   8   6      120.09      121.42      2.52 o
   2   8   6      774.62      778.61     10.00 o
   3   8   6       89.59       85.04      3.14 o
   4   8   6      162.99      130.27      4.01 o
   5   8   6        2.74       -0.64      3.61 o
  -4   9   6        6.34        4.80      3.43 o
  -3   9   6       38.84       29.92      2.90 o
  -2   9   6       44.79       43.08      2.53 o
  -1   9   6      554.94      566.45      7.72 o
   0   9   6       23.15       28.00      2.71 o
   1   9   6      555.76      567.31      6.48 o
   2   9   6       49.07       47.56      2.57 o
   3   9   6       39.33       35.35      2.78 o
   4   9   6        5.69        5.86      3.21 o
  -4  10   6       43.12       41.65      4.02 o
  -3  10   6        1.48       -1.64      3.37 o
  -2  10   6      165.13      166.47      4.22 o
  -1  10   6      331.82      340.79      5.85 o
   0  10   6       13.64       24.54      2.75 o
   1  10   6      321.56      316.24      4.82 o
   2  10   6      165.80      171.42      4.25 o
   3  10   6        1.90        3.40      2.75 o
   4  10   6       43.79       37.03      3.66 o
  -4  11   6        0.92       -3.87      3.87 o
  -3  11   6       33.03       46.74      3.74 o
  -2  11   6       27.16       26.34      2.72 o
  -1  11   6      100.55      111.43      4.28 o
   0  11   6      403.08      409.76      9.05 o
   1  11   6       97.28      103.72      3.99 o
   2  11   6       25.31       24.19      3.09 o
   3  11   6       32.58       45.46      3.43 o
   4  11   6        1.01       -3.50      3.50 o
  -3  12   6       21.97       19.07      4.19 o
  -2  12   6       64.67       66.49      5.10 o
  -1  12   6       28.86       34.19      3.63 o
   0  12   6       25.96       27.57      3.30 o
   1  12   6       30.44       34.98      5.16 o
   2  12   6       66.47       65.45      4.14 o
   3  12   6       22.49       14.48      3.46 o
  -3  13   6        3.89        4.01      4.35 o
  -2  13   6        9.60       10.54      4.40 o
  -1  13   6      109.66      115.26      5.15 o
   0  13   6       23.66       23.11      5.67 o
   1  13   6      110.12      122.08      7.19 o
   2  13   6        9.49       10.88      4.05 o
   3  13   6        4.74       12.20      4.04 o
  -2  14   6       94.16      105.68      6.26 o
  -1  14   6       16.96       21.81      4.80 o
   0  14   6       19.02       30.40      5.63 o
   1  14   6       16.64       25.98      5.96 o
   2  14   6       94.49       95.42      7.74 o
  -1  15   6       83.34      103.28     17.78 o
   0  15   6        0.09       15.99      6.68 o
   1  15   6       83.30       90.71      7.53 o
   1   0   7      166.93      158.60      4.37 o
   2   0   7      740.07      798.85      7.32 o
   3   0   7      272.02      260.66      3.26 o
   4   0   7       26.50       27.32      1.74 o
   5   0   7       88.18       95.46      3.11 o
  -5   1   7       41.97       42.55      2.70 o
  -4   1   7      973.73      951.73      9.72 o
  -3   1   7       15.35       12.22      1.30 o
  -2   1   7      566.07      595.10      5.36 o
  -1   1   7      240.39      255.54      2.90 o
   0   1   7      546.67      549.98      5.02 o
   1   1   7      241.93      258.17      2.69 o
   2   1   7      546.79      568.66      5.73 o
   3   1   7       14.68        8.90      1.17 o
   4   1   7      995.19      958.16     10.23 o
   5   1   7       44.08       42.69      2.75 o
  -5   2   7        8.02       13.90      3.29 o
  -4   2   7        8.54        9.29      1.66 o
  -3   2   7      272.34      273.50      3.87 o
  -2   2   7      228.55      229.79      3.55 o
  -1   2   7     1641.61     1751.29     16.45 o
   0   2   7      801.17      763.01     16.11 o
   1   2   7     1694.88     1773.54     14.43 o
   2   2   7      228.76      235.94      2.96 o
   3   2   7      260.91      259.64      3.18 o
   4   2   7        8.81        8.86      1.78 o
   5   2   7        7.86       10.22      3.84 o
  -5   3   7       19.14       25.69      3.17 o
  -4   3   7      138.82      148.67      3.11 o
  -3   3   7      147.21      150.20      2.51 o
  -2   3   7      740.61      814.15      8.20 o
  -1   3   7       47.89       47.47      1.17 o
   0   3   7     1111.84      993.04     18.19 o
   1   3   7       49.37       50.72      1.24 o
   2   3   7      784.44      839.56      7.51 o
   3   3   7      150.12      151.25      2.76 o
   4   3   7      136.09      146.07      3.19 o
   5   3   7       19.80       14.28      3.52 o
  -5   4   7       30.66       42.31      3.49 o
  -4   4   7      101.10      100.83      3.11 o
  -3   4   7      496.86      503.43      5.67 o
  -2   4   7      255.52      247.40      3.55 o
  -1   4   7      407.76      358.39      4.67 o
   0   4   7        7.09        4.57      0.80 o
   1   4   7      443.54      395.63      3.57 o
   2   4   7      260.35      258.77      2.71 o
   3   4   7      491.91      489.46      5.25 o
   4   4   7       99.95       98.66      3.92 o
   5   4   7       29.81       43.97      3.98 o
  -5   5   7       30.61       31.74      3.80 o
  -4   5   7      111.46      137.75      3.74 o
  -3   5   7      235.15      238.30      4.47 o
  -2   5   7      963.08      955.11     11.63 o
  -1   5   7     1233.43     1327.81     14.36 o
   0   5   7     4140.82     4058.77     36.77 o
   1   5   7     1218.37     1310.62     10.92 o
   2   5   7      941.96      937.80      8.11 o
   3   5   7      232.02      224.03      4.03 o
   4   5   7      106.81      120.48      4.36 o
   5   5   7       30.97       29.69      3.99 o
  -5   6   7      105.14      128.48      6.36 o
  -4   6   7       86.98       85.86      4.23 o
  -3   6   7      982.01      993.82     12.57 o
  -2   6   7      388.06      404.12      5.88 o
  -1   6   7      976.51      821.18      9.39 o
   0   6   7      208.09      221.79      2.82 o
   1   6   7      985.18      824.31      6.82 o
   2   6   7      372.52      396.12      4.21 o
   3   6   7      985.74      962.75     12.12 o
   4   6   7       87.48       92.38      3.75 o
   5   6   7      104.60      140.20      4.94 o
  -5   7   7       65.04       67.90      4.14 o
  -4   7   7      296.83      309.56      6.70 o
  -3   7   7      137.47      141.21      4.29 o
  -2   7   7     1295.69     1291.38     15.69 o
  -1   7   7      145.12      150.15      3.25 o
   0   7   7     1941.75     1825.85     16.03 o
   1   7   7      143.76      153.27      2.22 o
   2   7   7     1313.38     1298.01     13.21 o
   3   7   7      139.30      139.01      3.80 o
   4   7   7      288.20      305.11      5.80 o
   5   7   7       62.96       65.82      4.36 o
  -5   8   7       33.67       42.74      3.93 o
  -4   8   7       60.58       70.71      6.35 o
  -3   8   7      302.84      299.07      8.07 o
  -2   8   7       49.04       50.80      2.56 o
  -1   8   7     1782.36     1700.47     22.18 o
   0   8   7      693.28      758.50      7.13 o
   1   8   7     1778.35     1729.61     17.16 o
   2   8   7       51.64       51.19      2.17 o
   3   8   7      299.66      304.04      5.46 o
   4   8   7       57.45       65.27      3.57 o
   5   8   7       35.18       43.67      4.73 o
  -4   9   7      127.51      140.01      4.89 o
  -3   9   7        9.31        4.59      3.02 o
  -2   9   7      635.41      610.80      9.78 o
  -1   9   7      228.21      221.36      4.30 o
   0   9   7     1751.92     1596.20     18.38 o
   1   9   7      237.30      244.44      4.67 o
   2   9   7      601.16      561.44      7.90 o
   3   9   7       10.37        8.78      2.61 o
   4   9   7      136.65      159.17      4.75 o
  -4  10   7        9.52        7.33      3.73 o
  -3  10   7      312.89      308.81      6.79 o
  -2  10   7        8.38        3.45      2.47 o
  -1  10   7     1124.89     1082.08     13.44 o
   0  10   7      142.25      178.61      8.12 o
   1  10   7     1127.78     1089.11     11.42 o
   2  10   7        8.01        4.75      2.38 o
   3  10   7      314.35      314.00      5.92 o
   4  10   7       10.36       13.36      3.45 o
  -4  11   7      145.64      165.46      5.57 o
  -3  11   7       66.84       74.34      5.99 o
  -2  11   7      371.12      363.07      6.94 o
  -1  11   7       25.91       20.48      3.19 o
   0  11   7      206.51      215.82      7.84 o
   1  11   7       25.80       16.28      3.13 o
   2  11   7      370.87      364.20      6.24 o
   3  11   7       66.11       72.11      3.72 o
   4  11   7      145.96      166.93      5.10 o
  -3  12   7       54.75       57.27      4.15 o
  -2  12   7       17.91        8.98      4.28 o
  -1  12   7      401.22      399.50     10.89 o
   0  12   7        3.00       15.62      3.22 o
   1  12   7      412.96      435.11     12.70 o
   2  12   7       18.03        8.54      3.92 o
   3  12   7       54.36       56.12      3.67 o
  -3  13   7       13.25       21.04      4.37 o
  -2  13   7      258.24      247.90      8.25 o
  -1  13   7       15.96       14.05      5.95 o
   0  13   7      336.08      367.30     12.10 o
   1  13   7       16.04       15.01      5.04 o
   2  13   7      256.08      251.13      7.38 o
   3  13   7       12.91       19.94      3.89 o
  -2  14   7        2.75       -3.92      5.09 o
  -1  14   7      146.86      142.61      9.56 o
   0  14   7       10.03       19.91      5.79 o
   1  14   7      146.40      138.73      7.95 o
   2  14   7        2.83       -5.12      5.69 o
   0  15   7       25.37       27.89      6.52 o
   1  15   7        2.22       10.64      8.52 o
   0   0   8     9036.45     9161.20    110.30 o
   1   0   8     2738.36     2725.79     24.82 o
   2   0   8     1657.70     1632.80     14.40 o
   3   0   8     1156.31     1157.94     10.60 o
   4   0   8      296.51      285.36      4.06 o
   5   0   8       58.78       57.31      4.74 o
  -5   1   8      124.57      127.00      3.49 o
  -4   1   8     1147.71     1149.34     11.40 o
  -3   1   8     1204.21     1132.72      9.98 o
  -2   1   8     6197.52     6146.58     52.79 o
  -1   1   8     5300.09     5547.09     50.34 o
   0   1   8     2621.58     2570.44     22.13 o
   1   1   8     5396.17     5617.24     49.69 o
   2   1   8     6075.82     6049.71     54.56 o
   3   1   8     1213.57     1149.64     10.95 o
   4   1   8     1170.37     1167.85     12.92 o
   5   1   8      121.83      121.63      3.46 o
  -5   2   8       76.32       82.27      3.47 o
  -4   2   8      429.89      416.81      7.12 o
  -3   2   8      329.14      320.22      4.32 o
  -2   2   8     5262.74     5021.20     54.39 o
  -1   2   8     4986.30     5147.13     46.03 o
   0   2   8     1234.56     1218.25     10.71 o
   1   2   8     4944.77     5033.52     43.08 o
   2   2   8     5260.23     5056.19     47.99 o
   3   2   8      323.97      309.65      4.72 o
   4   2   8      430.75      415.92      5.70 o
   5   2   8       77.91       81.04      4.82 o
  -5   3   8      169.99      173.18      4.93 o
  -4   3   8       94.59       95.97      2.55 o
  -3   3   8      581.41      565.77      6.20 o
  -2   3   8      102.39       96.25      2.15 o
  -1   3   8     2873.64     2893.33     26.67 o
   0   3   8     1858.66     1987.71     19.35 o
   1   3   8     2863.10     2881.22     27.64 o
   2   3   8       95.49       89.93      1.78 o
   3   3   8      582.64      554.34      6.24 o
   4   3   8      103.19      101.12      3.63 o
   5   3   8      169.30      169.04      6.58 o
  -5   4   8      104.90      105.41      4.17 o
  -4   4   8      107.60      100.13      3.21 o
  -3   4   8      459.16      463.79      5.79 o
  -2   4   8     1364.69     1336.55     13.69 o
  -1   4   8     1858.20     2022.80     20.05 o
   0   4   8     3145.50     3221.69     61.60 o
   1   4   8     1911.45     2045.93     16.07 o
   2   4   8     1328.63     1309.81     11.06 o
   3   4   8      466.00      468.99      5.08 o
   4   4   8      105.25       93.32      3.87 o
   5   4   8      102.53      105.22      4.81 o
  -5   5   8       99.51       92.31      4.22 o
  -4   5   8       23.73       17.60      2.48 o
  -3   5   8      340.15      318.56      6.09 o
  -2   5   8      410.37      382.36      5.06 o
  -1   5   8     2358.56     2456.49     26.01 o
   0   5   8      209.29      210.54      2.52 o
   1   5   8     2373.83     2448.87     19.05 o
   2   5   8      385.29      354.30      3.66 o
   3   5   8      342.73      304.45      4.81 o
   4   5   8       20.56       19.66      3.11 o
   5   5   8       98.97       99.92      5.13 o
  -5   6   8        7.30        6.58      3.92 o
  -4   6   8      462.03      429.67      7.13 o
  -3   6   8       21.92       23.63      2.47 o
  -2   6   8      679.41      656.73      7.97 o
  -1   6   8       28.78       28.68      1.56 o
   0   6   8      124.38      134.75      2.09 o
   1   6   8       34.49       33.64      1.30 o
   2   6   8      669.62      645.37      6.56 o
   3   6   8       23.52       23.51      2.23 o
   4   6   8      457.12      420.55      7.62 o
   5   6   8        6.38        7.08      3.61 o
  -5   7   8       30.92       28.69      4.59 o
  -4   7   8      132.70      134.96      4.24 o
  -3   7   8       15.93       11.33      2.64 o
  -2   7   8      290.69      306.94      5.61 o
  -1   7   8      578.62      577.29      7.03 o
   0   7   8      597.13      654.08      6.63 o
   1   7   8      580.48      578.42      6.17 o
   2   7   8      301.69      321.54      7.24 o
   3   7   8       15.00       12.86      2.69 o
   4   7   8      133.91      132.92      4.52 o
   5   7   8       29.39       28.38      4.25 o
  -5   8   8       13.85       18.35      6.06 o
  -4   8   8        1.86        1.25      3.08 o
  -3   8   8       26.59       25.67      2.93 o
  -2   8   8      197.02      182.92      4.30 o
  -1   8   8      294.57      288.65      6.23 o
   0   8   8      608.00      652.92     10.19 o
   1   8   8      290.13      293.33      4.27 o
   2   8   8      196.76      182.15      3.63 o
   3   8   8       26.19       28.30      2.80 o
   4   8   8        2.61        0.79      3.09 o
   5   8   8       13.48        9.31      7.55 o
  -4   9   8       92.79       93.31      4.63 o
  -3   9   8       65.20       50.17      3.46 o
  -2   9   8       13.64       18.79      2.69 o
  -1   9   8      195.36      183.37      4.38 o
   0   9   8        0.18        3.29      1.74 o
   1   9   8      191.76      189.91      3.54 o
   2   9   8       13.77        9.63      2.24 o
   3   9   8       66.77       49.26      3.08 o
   4   9   8       91.39       96.02      4.50 o
  -4  10   8        8.03        1.22      3.71 o
  -3  10   8        5.91        2.93      3.16 o
  -2  10   8       45.15       40.72      3.34 o
  -1  10   8       46.35       45.79      2.38 o
   0  10   8       21.04       14.94      2.62 o
   1  10   8       48.82       50.29      2.22 o
   2  10   8       45.70       46.98      2.80 o
   3  10   8        6.84        2.35      2.81 o
   4  10   8        8.47        1.06      3.43 o
  -4  11   8       14.73       15.49      4.53 o
  -3  11   8        9.78        8.39      5.44 o
  -2  11   8      119.79      120.43      4.07 o
  -1  11   8       11.26       13.52      2.96 o
   0  11   8      217.38      213.77      6.60 o
   1  11   8       11.88        9.09      3.55 o
   2  11   8      117.03      116.35      3.65 o
   3  11   8        9.40        4.35      3.03 o
   4  11   8       14.15       16.60      4.13 o
  -3  12   8       35.76       47.24      5.15 o
  -2  12   8        0.14        6.86      4.37 o
  -1  12   8      144.72      154.10      6.60 o
   0  12   8       29.95       30.18      3.56 o
   1  12   8      150.25      162.15      8.17 o
   2  12   8        0.16        1.02      5.01 o
   3  12   8       35.40       43.27      3.71 o
  -3  13   8       10.86       15.19      4.59 o
  -2  13   8       44.90       56.08      5.18 o
  -1  13   8        0.57        8.02      4.35 o
   0  13   8       16.62       30.87      5.71 o
   1  13   8        0.66        3.03     10.27 o
   2  13   8       43.20       47.24      5.22 o
   3  13   8       10.46       17.40      4.98 o
  -2  14   8        5.96        9.69      5.30 o
  -1  14   8       60.80       79.90      9.26 o
   0  14   8       11.12        9.14      5.91 o
   1  14   8       61.22       67.61      7.13 o
   2  14   8        5.42       -0.44      6.45 o
   0  15   8        4.86       18.75      8.38 o
   1   0   9        5.71        1.64      0.81 o
   2   0   9     1853.35     1863.51     17.35 o
   3   0   9       90.20       93.28      2.19 o
   4   0   9       46.86       42.63      2.34 o
   5   0   9       15.08       18.80      2.76 o
  -5   1   9       25.77       24.10      2.73 o
  -4   1   9       70.57       70.59      2.58 o
  -3   1   9       75.73       71.08      2.45 o
  -2   1   9     2841.35     2907.50     26.57 o
  -1   1   9      579.63      586.05      5.72 o
   0   1   9       48.71       43.31      0.99 o
   1   1   9      577.38      563.06      7.38 o
   2   1   9     2845.69     2877.39     24.80 o
   3   1   9       69.52       71.19      1.85 o
   4   1   9       69.86       66.02      2.47 o
   5   1   9       28.28       25.14      2.68 o
  -5   2   9       13.30        6.51      3.78 o
  -4   2   9      144.34      105.37     31.94 o
  -3   2   9       94.17       94.07      2.20 o
  -2   2   9      224.35      216.81      2.70 o
  -1   2   9     1727.00     1926.47     17.56 o
   0   2   9        7.86        6.52      0.67 o
   1   2   9     1710.51     1876.28     16.40 o
   2   2   9      203.44      194.94      2.62 o
   3   2   9       92.85      100.37      2.84 o
   4   2   9      140.60      143.49      5.42 o
   5   2   9       13.65        5.45      4.20 o
  -5   3   9       80.87       85.63      3.65 o
  -4   3   9      174.50      175.50      3.62 o
  -3   3   9      145.51      145.95      3.15 o
  -2   3   9      434.44      459.08      5.02 o
  -1   3   9      419.52      360.04      3.74 o
   0   3   9      188.80      186.81      2.53 o
   1   3   9      422.34      360.12      4.08 o
   2   3   9      432.05      449.43      4.30 o
   3   3   9      157.08      149.70      2.81 o
   4   3   9      174.38      178.24      3.97 o
   5   3   9       82.70       91.50      5.19 o
  -5   4   9       48.63       51.29      3.65 o
  -4   4   9      250.00      253.61      5.33 o
  -3   4   9       51.14       53.95      2.11 o
  -2   4   9     1505.14     1525.22     15.66 o
  -1   4   9     1030.47     1097.43     10.47 o
   0   4   9      843.41      826.48      7.54 o
   1   4   9     1025.96     1095.35      9.34 o
   2   4   9     1527.39     1526.51     13.41 o
   3   4   9       50.09       50.69      1.72 o
   4   4   9      243.11      252.39      6.55 o
   5   4   9       49.24       43.80      4.89 o
  -5   5   9       86.10      113.00      4.54 o
  -4   5   9        7.56        6.67      2.63 o
  -3   5   9      643.46      639.24      8.06 o
  -2   5   9       72.55       83.51      2.66 o
  -1   5   9     3034.27     3010.02     29.21 o
   0   5   9      199.49      191.40      3.55 o
   1   5   9     3010.63     2980.66     24.60 o
   2   5   9       66.28       78.19      1.64 o
   3   5   9      631.64      616.12      8.14 o
   4   5   9        7.86        2.09      3.00 o
   5   5   9       86.26      116.97      5.76 o
  -5   6   9       31.32       27.84      4.43 o
  -4   6   9      407.45      417.78      7.20 o
  -3   6   9      270.07      254.87      4.97 o
  -2   6   9      748.14      710.36      9.21 o
  -1   6   9      243.14      223.22      3.59 o
   0   6   9      917.32      857.99      7.92 o
   1   6   9      245.65      220.88      2.60 o
   2   6   9      726.63      703.68      7.12 o
   3   6   9      270.88      259.71      4.24 o
   4   6   9      415.92      416.03      7.49 o
   5   6   9       30.52       29.73      4.04 o
  -5   7   9       34.40       42.79      4.40 o
  -4   7   9       11.35       16.80      3.08 o
  -3   7   9      347.30      353.06      6.20 o
  -2   7   9      100.15       80.29      3.56 o
  -1   7   9     1964.27     1885.68     20.50 o
   0   7   9      312.98      289.25      3.59 o
   1   7   9     1962.84     1905.54     16.44 o
   2   7   9      101.14       83.82      2.38 o
   3   7   9      358.12      370.21      6.54 o
   4   7   9       12.04       17.21      3.51 o
   5   7   9       34.24       46.17      4.21 o
  -4   8   9      111.36      131.93      4.49 o
  -3   8   9       31.87       25.92      2.82 o
  -2   8   9     1321.30     1336.39     16.31 o
  -1   8   9       96.95       88.85      3.54 o
   0   8   9     1669.82     1742.41     20.92 o
   1   8   9      105.73       95.69      2.69 o
   2   8   9     1324.04     1352.43     14.78 o
   3   8   9       35.69       34.70      3.10 o
   4   8   9      114.15      139.09      4.49 o
  -4   9   9       46.61       39.61      3.63 o
  -3   9   9      149.79      162.83      4.67 o
  -2   9   9      117.45       96.74      3.88 o
  -1   9   9      959.99      961.56     12.33 o
   0   9   9      715.98      632.81     13.27 o
   1   9   9      998.13     1018.22     11.26 o
   2   9   9      115.18       98.39      3.44 o
   3   9   9      144.71      158.56      6.98 o
   4   9   9       45.10       37.59      3.82 o
  -4  10   9      146.39      160.88      5.04 o
  -3  10   9       24.59       21.80      3.30 o
  -2  10   9      298.89      312.40      5.76 o
  -1  10   9       82.36       64.08      3.11 o
   0  10   9       30.12       42.12      3.06 o
   1  10   9       81.16       59.07      2.63 o
   2  10   9      294.89      307.09      5.98 o
   3  10   9       24.20       18.82      3.08 o
   4  10   9      145.28      164.58      5.24 o
  -3  11   9      106.50      130.65      4.36 o
  -2  11   9       99.26       77.42      3.32 o
  -1  11   9      155.63      184.05      5.72 o
   0  11   9       10.29       18.74      3.09 o
   1  11   9      156.99      177.42      6.23 o
   2  11   9       99.57       73.98      3.71 o
   3  11   9      108.86      133.36      4.77 o
  -3  12   9       33.63       28.21      3.50 o
  -2  12   9      218.85      236.46      7.16 o
  -1  12   9       91.92       73.31      5.07 o
   0  12   9      234.24      258.83     10.56 o
   1  12   9       88.64       66.36      6.54 o
   2  12   9      220.50      232.78     13.06 o
   3  12   9       33.50       29.15      3.85 o
  -2  13   9        8.29        7.06      4.74 o
  -1  13   9      167.31      181.44      7.41 o
   0  13   9        4.47        7.48      4.28 o
   1  13   9      163.99      163.41      8.52 o
   2  13   9        8.66        2.44      4.77 o
  -2  14   9       14.98       25.36      5.28 o
  -1  14   9       16.44       11.73      8.42 o
   0  14   9       40.55       46.24      9.90 o
   1  14   9       15.85       16.51      5.51 o
   2  14   9       14.99       16.26      7.88 o
   0   0  10     1544.69     1623.45     20.10 o
   1   0  10     5620.56     5547.23     49.64 o
   2   0  10        0.90        3.14      1.00 o
   3   0  10     1268.86     1190.02     11.48 o
   4   0  10        0.70       -0.99      2.12 o
   5   0  10      308.80      304.91      5.44 o
  -5   1  10       36.50       35.26      2.99 o
  -4   1  10      588.23      573.58      6.57 o
  -3   1  10       98.81       88.73      3.31 o
  -2   1  10     2014.82     1970.04     18.44 o
  -1   1  10      138.82      134.86      1.98 o
   0   1  10     4070.21     3994.23     36.27 o
   1   1  10      139.15      132.08      2.41 o
   2   1  10     2067.25     1987.18     18.25 o
   3   1  10       98.62       91.24      2.15 o
   4   1  10      608.55      596.52      7.48 o
   5   1  10       36.30       36.93      2.88 o
  -5   2  10       71.82       84.50      4.22 o
  -4   2  10       39.24       36.88      2.34 o
  -3   2  10      874.78      825.93      9.04 o
  -2   2  10       85.11       81.22      2.42 o
  -1   2  10     2968.45     2950.03     26.74 o
   0   2  10        0.26        1.45      0.72 o
   1   2  10     2941.90     2901.59     25.06 o
   2   2  10       85.59       80.13      1.62 o
   3   2  10      903.71      842.84      8.82 o
   4   2  10       38.79       42.06      2.71 o
   5   2  10       69.39       80.59      4.87 o
  -5   3  10        2.12       -2.85      2.85 o
  -4   3  10      397.68      378.87      5.42 o
  -3   3  10      189.96      178.36      3.15 o
  -2   3  10     2292.67     2291.77     22.47 o
  -1   3  10      255.57      269.14      3.29 o
   0   3  10     2521.37     2385.15     23.23 o
   1   3  10      253.72      268.59      3.04 o
   2   3  10     2326.33     2222.48     36.68 o
   3   3  10      189.50      176.29      3.08 o
   4   3  10      386.56      353.08      5.02 o
   5   3  10        2.00        4.08      4.35 o
  -5   4  10       51.36       54.62      3.64 o
  -4   4  10        2.83        4.00      2.54 o
  -3   4  10      479.50      438.35      5.72 o
  -2   4  10      123.71      124.70      2.75 o
  -1   4  10     2519.63     2541.15     24.97 o
   0   4  10     1296.81     1372.70     12.89 o
   1   4  10     2526.72     2553.85     21.08 o
   2   4  10      120.84      118.67      2.28 o
   3   4  10      473.20      436.79      4.94 o
   4   4  10        2.95        5.90      2.46 o
   5   4  10       55.58       57.52      7.23 o
  -5   5  10        1.54       -3.50      3.50 o
  -4   5  10      134.29      131.63      4.19 o
  -3   5  10       23.79       23.31      2.19 o
  -2   5  10     1516.26     1486.97     16.12 o
  -1   5  10      189.82      200.25      3.53 o
   0   5  10      425.54      405.94      7.51 o
   1   5  10      195.72      207.74      2.54 o
   2   5  10     1506.99     1483.87     13.24 o
   3   5  10       24.37       24.97      2.35 o
   4   5  10      139.46      134.29      4.69 o
   5   5  10        1.46        1.68      4.59 o
  -5   6  10      101.71      112.86      5.60 o
  -4   6  10       21.97       21.72      3.46 o
  -3   6  10      438.56      399.38      6.56 o
  -2   6  10       43.40       51.61      3.08 o
  -1   6  10      455.68      437.47      4.86 o
   0   6  10      101.65       92.40      1.93 o
   1   6  10      445.66      428.31      4.46 o
   2   6  10       40.62       45.80      1.49 o
   3   6  10      432.39      399.66      5.68 o
   4   6  10       22.54       28.49      3.23 o
   5   6  10      102.44      106.70      5.43 o
  -5   7  10        4.53       -3.36      5.73 o
  -4   7  10       50.85       41.19      4.11 o
  -3   7  10       24.91       25.77      2.77 o
  -2   7  10      458.80      414.94      6.36 o
  -1   7  10      261.38      251.45      3.78 o
   0   7  10     1107.15     1124.54     10.25 o
   1   7  10      269.31      264.24      3.43 o
   2   7  10      455.41      423.73      5.63 o
   3   7  10       25.14       27.30      3.83 o
   4   7  10       51.53       48.53      3.56 o
   5   7  10        4.27        0.63      6.14 o
  -4   8  10        3.04       -3.40      3.68 o
  -3   8  10      205.73      164.91      4.60 o
  -2   8  10      118.84      117.69      3.47 o
  -1   8  10      316.88      305.75      5.91 o
   0   8  10       14.09        8.30      1.34 o
   1   8  10      328.29      318.48      5.53 o
   2   8  10      123.70      125.37      3.13 o
   3   8  10      209.61      175.94      5.00 o
   4   8  10        2.59        0.06      3.30 o
  -4   9  10        7.52        7.93      3.97 o
  -3   9  10       92.34       82.54      3.66 o
  -2   9  10       42.77       41.49      2.80 o
  -1   9  10      183.91      180.79      5.01 o
   0   9  10      116.64      126.97      3.77 o
   1   9  10      186.55      186.20      4.92 o
   2   9  10       42.35       37.01      2.75 o
   3   9  10       91.19       87.20      5.02 o
   4   9  10        7.06       14.54      3.60 o
  -4  10  10        5.45        2.67      3.72 o
  -3  10  10       21.44       22.16      3.28 o
  -2  10  10       42.46       46.14      3.05 o
  -1  10  10       50.78       53.10      2.88 o
   0  10  10       13.07       20.66      2.92 o
   1  10  10       52.33       57.97      2.92 o
   2  10  10       40.19       45.75      3.07 o
   3  10  10       21.51       21.22      3.41 o
   4  10  10        5.93        5.16      3.78 o
  -3  11  10        1.99       -2.60      3.35 o
  -2  11  10       53.04       56.20      3.37 o
  -1  11  10      337.82      342.06      8.81 o
   0  11  10      202.82      204.75      5.66 o
   1  11  10      331.35      321.73     10.76 o
   2  11  10       53.58       59.37      3.31 o
   3  11  10        1.67       -1.90      3.53 o
  -3  12  10        4.02        4.40      3.49 o
  -2  12  10       37.53       41.27      4.41 o
  -1  12  10       51.00       53.94      4.86 o
   0  12  10      294.80      280.39      7.78 o
   1  12  10       50.91       54.48      5.98 o
   2  12  10       40.71       44.62      8.17 o
   3  12  10        4.04        3.16      3.83 o
  -2  13  10       21.50       27.43      5.22 o
  -1  13  10        8.87       14.66      4.80 o
   0  13  10      185.58      203.58     13.70 o
   1  13  10        7.54       14.46      5.72 o
   2  13  10       22.21       24.75      8.94 o
  -1  14  10       10.35       21.71      5.04 o
   0  14  10       60.49       88.62     10.18 o
   1  14  10        9.64       18.00      5.94 o
   1   0  11        3.81        4.12      0.98 o
   2   0  11       26.17       25.41      1.32 o
   3   0  11     1443.54     1412.45     14.38 o
   4   0  11       32.48       33.29      2.46 o
   5   0  11        3.75        5.23      2.79 o
  -5   1  11       24.65       22.18      2.76 o
  -4   1  11      104.10       96.59      2.68 o
  -3   1  11      472.66      449.01      6.54 o
  -2   1  11       53.68       52.52      1.73 o
  -1   1  11      233.59      242.02      2.82 o
   0   1  11      135.96      143.78      2.02 o
   1   1  11      229.28      236.63      4.08 o
   2   1  11       57.27       53.18      1.71 o
   3   1  11      487.86      466.61      4.97 o
   4   1  11      110.36      103.84      3.05 o
   5   1  11       25.05       26.80      3.07 o
  -5   2  11       69.96       68.04      4.53 o
  -4   2  11      104.33      101.87      3.38 o
  -3   2  11       69.47       67.19      2.74 o
  -2   2  11       77.82       77.53      1.91 o
  -1   2  11      261.32      246.58      2.89 o
   0   2  11      156.03      159.12      2.19 o
   1   2  11      254.01      238.83      3.06 o
   2   2  11       73.37       72.45      1.66 o
   3   2  11       72.85       71.57      2.16 o
   4   2  11      103.30      109.02      2.98 o
   5   2  11       70.02       73.29      4.17 o
  -5   3  11       19.19       20.35      3.45 o
  -4   3  11       30.72       30.62      2.45 o
  -3   3  11       15.67       14.80      1.66 o
  -2   3  11      587.86      594.72      6.77 o
  -1   3  11      474.93      489.60      6.29 o
   0   3  11       83.13       79.71      1.67 o
   1   3  11      478.83      487.52      5.16 o
   2   3  11      595.53      588.78      6.46 o
   3   3  11       19.73       20.02      1.68 o
   4   3  11       29.94       29.40      2.22 o
   5   3  11       18.01       19.39      4.35 o
  -5   4  11       35.35       44.22      3.66 o
  -4   4  11       41.68       54.52      3.09 o
  -3   4  11      409.12      410.96      5.97 o
  -2   4  11      227.54      217.94      3.51 o
  -1   4  11       30.02       23.26      2.10 o
   0   4  11       56.60       57.37      1.50 o
   1   4  11       31.04       22.52      1.21 o
   2   4  11      226.73      211.94      3.03 o
   3   4  11      411.08      404.75      4.78 o
   4   4  11       40.55       51.36      3.47 o
   5   4  11       35.52       38.97      4.84 o
  -5   5  11       37.66       42.69      3.65 o
  -4   5  11       58.84       75.12      3.43 o
  -3   5  11       59.65       73.23      3.07 o
  -2   5  11      447.89      438.96      5.87 o
  -1   5  11      657.17      612.27      6.74 o
   0   5  11      333.37      316.54      3.57 o
   1   5  11      656.20      610.98      5.64 o
   2   5  11      438.63      426.19      4.58 o
   3   5  11       63.75       75.43      2.96 o
   4   5  11       56.95       75.65      4.59 o
   5   5  11       36.23       46.44      5.02 o
  -5   6  11       63.99       72.03      4.44 o
  -4   6  11      127.06      138.72      4.71 o
  -3   6  11      233.29      233.45      5.11 o
  -2   6  11      286.53      279.90      4.64 o
  -1   6  11      681.23      704.63      7.66 o
   0   6  11      279.59      239.03      3.42 o
   1   6  11      671.10      697.83      6.72 o
   2   6  11      296.43      295.93      3.80 o
   3   6  11      226.46      231.02      4.56 o
   4   6  11      126.66      137.73      5.23 o
   5   6  11       62.77       61.86      7.08 o
  -4   7  11       57.66       66.93      4.08 o
  -3   7  11      570.78      565.52      8.45 o
  -2   7  11      447.09      447.19      6.85 o
  -1   7  11      343.50      329.50      4.39 o
   0   7  11     1185.51     1248.32     11.39 o
   1   7  11      344.20      316.32      3.97 o
   2   7  11      462.39      464.73      6.58 o
   3   7  11      572.35      573.13      8.92 o
   4   7  11       56.26       66.56      4.10 o
  -4   8  11       71.62       84.77      4.71 o
  -3   8  11      154.50      159.27      4.51 o
  -2   8  11      551.18      529.02      7.73 o
  -1   8  11      138.08      151.42      3.75 o
   0   8  11      284.46      253.76      3.38 o
   1   8  11      142.01      158.08      4.03 o
   2   8  11      553.73      516.45      7.38 o
   3   8  11      152.92      169.93      5.06 o
   4   8  11       71.83       85.17      4.32 o
  -4   9  11        7.06        8.62      4.02 o
  -3   9  11      214.84      218.18      5.42 o
  -2   9  11       76.21       93.08      3.31 o
  -1   9  11      508.00      419.56     18.87 o
   0   9  11      249.90      293.75      6.07 o
   1   9  11      483.29      420.76      7.01 o
   2   9  11       74.47       93.63      3.95 o
   3   9  11      210.35      195.59      5.33 o
   4   9  11        7.58       13.09      3.50 o
  -4  10  11       45.99       55.08      5.77 o
  -3  10  11       17.17       18.70      3.19 o
  -2  10  11      167.03      169.46      5.68 o
  -1  10  11      277.06      302.73      4.64 o
   0  10  11     2088.60     1991.94     33.41 o
   1  10  11      265.65      294.83      5.90 o
   2  10  11      171.16      170.59      4.95 o
   3  10  11       16.96       23.87      4.08 o
   4  10  11       45.07       42.73      4.74 o
  -3  11  11      129.58      140.46      6.15 o
  -2  11  11       31.39       44.10      3.16 o
  -1  11  11      297.38      268.09      8.01 o
   0  11  11        2.16        1.75      3.84 o
   1  11  11      299.04      286.16      7.90 o
   2  11  11       32.71       48.01      3.52 o
   3  11  11      131.68      135.36      4.75 o
  -3  12  11        4.61       12.47      4.00 o
  -2  12  11       73.59       68.33      4.75 o
  -1  12  11        3.34        7.20      4.23 o
   0  12  11      336.34      333.72      8.87 o
   1  12  11        3.28        6.32      3.87 o
   2  12  11       74.76       72.47      6.13 o
   3  12  11        4.67        4.57      4.04 o
  -2  13  11       27.54       51.46      5.76 o
  -1  13  11      162.19      165.48      7.10 o
   0  13  11        6.58       15.97      4.56 o
   1  13  11      163.14      157.57     13.08 o
   2  13  11       27.53       37.94      6.63 o
  -1  14  11       29.59       39.30      9.14 o
   0  14  11      111.77      116.34     11.15 o
   1  14  11       29.26       38.14     10.64 o
   0   0  12     3243.11     3198.49     39.09 o
   1   0  12     2251.67     2293.37     20.96 o
   2   0  12      893.20      859.72      9.66 o
   3   0  12      509.25      477.78      5.52 o
   4   0  12      228.75      227.92      4.51 o
   5   0  12       24.85       22.90      3.00 o
  -5   1  12       98.43      111.97      3.75 o
  -4   1  12      115.87      109.95      3.07 o
  -3   1  12     2719.75     2586.90     29.65 o
  -2   1  12      421.86      430.52      5.28 o
  -1   1  12     2064.27     1935.92     16.86 o
   0   1  12     1354.51     1384.04     12.30 o
   1   1  12     2023.75     1898.84     17.64 o
   2   1  12      422.82      439.78      4.64 o
   3   1  12     2729.35     2611.27     24.00 o
   4   1  12      112.79      113.50      3.21 o
   5   1  12       99.80      121.56      3.79 o
  -5   2  12       39.42       39.18      3.47 o
  -4   2  12      227.96      226.68      6.11 o
  -3   2  12      768.28      734.77      9.34 o
  -2   2  12     1153.24     1090.34     11.32 o
  -1   2  12      420.04      396.57      4.13 o
   0   2  12     5594.83     5420.72     48.57 o
   1   2  12      418.87      386.94      4.33 o
   2   2  12     1164.07     1101.27     10.04 o
   3   2  12      770.79      735.06      8.07 o
   4   2  12      223.49      219.81      4.01 o
   5   2  12       40.39       38.09      4.12 o
  -5   3  12       40.52       41.15      4.19 o
  -4   3  12      178.85      174.75      4.07 o
  -3   3  12      229.71      213.11      4.28 o
  -2   3  12      583.54      575.26      6.58 o
  -1   3  12      461.78      439.68      4.62 o
   0   3  12       25.17       24.56      1.09 o
   1   3  12      476.37      450.04      4.81 o
   2   3  12      597.34      570.44      5.69 o
   3   3  12      226.96      217.86      3.79 o
   4   3  12      177.93      173.84      3.74 o
   5   3  12       41.51       46.30      6.80 o
  -5   4  12        6.85       -0.82      3.26 o
  -4   4  12      134.81      143.01      3.98 o
  -3   4  12      440.18      390.95      5.85 o
  -2   4  12      496.48      496.77      5.66 o
  -1   4  12     1248.23     1259.20     12.94 o
   0   4  12     2748.27     2647.21     25.86 o
   1   4  12     1235.82     1259.54     11.34 o
   2   4  12      498.52      498.52      5.78 o
   3   4  12      427.06      383.36      4.72 o
   4   4  12      133.94      140.06      4.38 o
   5   4  12        6.76       -4.62      4.73 o
  -5   5  12       25.74       24.49      3.69 o
  -4   5  12       96.55       95.41      3.61 o
  -3   5  12      189.16      167.57      4.06 o
  -2   5  12      253.51      240.25      4.18 o
  -1   5  12      597.08      582.92      6.48 o
   0   5  12     1716.76     1758.76     15.57 o
   1   5  12      580.47      577.11      5.74 o
   2   5  12      260.67      245.74      3.65 o
   3   5  12      175.43      155.38      4.20 o
   4   5  12       96.77       90.07      4.86 o
   5   5  12       26.10       23.60      5.34 o
  -4   6  12       77.14       72.21      3.89 o
  -3   6  12      332.49      303.30      8.17 o
  -2   6  12       26.47       26.43      2.52 o
  -1   6  12      172.34      158.36      2.97 o
   0   6  12        4.44        4.63      1.34 o
   1   6  12      165.40      155.36      2.73 o
   2   6  12       26.42       24.47      1.82 o
   3   6  12      333.01      296.85      5.29 o
   4   6  12       76.35       71.32      4.12 o
  -4   7  12       20.79       16.84      3.50 o
  -3   7  12       46.50       45.59      4.45 o
  -2   7  12      114.94       99.91      2.83 o
  -1   7  12      257.02      267.10      5.47 o
   0   7  12      756.35      769.23      8.55 o
   1   7  12      264.43      275.71      3.71 o
   2   7  12      115.04       93.65      4.49 o
   3   7  12       49.21       44.39      4.13 o
   4   7  12       19.76       12.78      3.99 o
  -4   8  12        2.62        4.77      4.01 o
  -3   8  12       12.58        6.31      3.28 o
  -2   8  12       37.34       38.85      2.59 o
  -1   8  12      299.64      280.22      4.87 o
   0   8  12       51.44       53.23      1.84 o
   1   8  12      292.00      268.72      5.24 o
   2   8  12       36.19       35.32      2.50 o
   3   8  12       13.59        9.33      3.31 o
   4   8  12        2.59        6.84      3.89 o
  -4   9  12       15.74       10.66      4.33 o
  -3   9  12       33.02       30.29      3.64 o
  -2   9  12       58.93       47.68      2.82 o
  -1   9  12       62.22       57.19      5.29 o
   0   9  12      130.31      122.61      3.73 o
   1   9  12       61.79       63.63      3.32 o
   2   9  12       60.23       49.08      2.69 o
   3   9  12       33.60       32.28      3.81 o
   4   9  12       15.64        8.18      4.26 o
  -3  10  12       23.51       20.68      3.84 o
  -2  10  12       10.29       15.82      2.88 o
  -1  10  12       65.03       68.25      2.54 o
   0  10  12        4.04        8.38      4.56 o
   1  10  12       62.13       58.79      3.19 o
   2  10  12       10.79        9.70      4.13 o
   3  10  12       24.14       18.63      3.93 o
  -3  11  12       48.57       66.04      4.00 o
  -2  11  12        8.67        8.75      3.00 o
  -1  11  12       98.96      107.39      5.86 o
   0  11  12       52.21       50.67      4.40 o
   1  11  12       97.33      102.36      5.23 o
   2  11  12        9.89       14.69      4.50 o
   3  11  12       48.41       61.87      4.01 o
  -2  12  12       37.47       38.72      4.50 o
  -1  12  12       37.72       44.31      4.79 o
   0  12  12       35.07       45.60      4.57 o
   1  12  12       37.34       42.14      8.34 o
   2  12  12       36.54       37.96      7.60 o
  -2  13  12       18.82       25.57      5.57 o
  -1  13  12       20.66       35.04      6.32 o
   0  13  12        1.82        9.24      5.13 o
   1  13  12       20.59       31.14      8.94 o
   2  13  12       19.16        5.94      8.20 o
   0  14  12       17.65       32.52      9.07 o
   1   0  13      171.45      180.20      2.81 o
   2   0  13      126.52      125.33      3.42 o
   3   0  13      440.76      392.94      4.91 o
   4   0  13       10.27       10.95      2.34 o
   5   0  13        5.16        6.38      3.27 o
  -5   1  13        1.77       -0.11      3.20 o
  -4   1  13      179.55      173.46      6.04 o
  -3   1  13       27.42       28.09      2.23 o
  -2   1  13      183.10      182.83      3.58 o
  -1   1  13       40.61       45.76      1.49 o
   0   1  13      272.45      286.51      3.28 o
   1   1  13       40.44       47.66      1.51 o
   2   1  13      175.75      179.52      2.87 o
   3   1  13       27.64       25.49      1.92 o
   4   1  13      181.23      172.11      3.62 o
   5   1  13        1.86        3.01      2.75 o
  -5   2  13       57.65       68.07      3.89 o
  -4   2  13        5.61        3.46      1.73 o
  -3   2  13      881.79      860.99      9.46 o
  -2   2  13        4.18        5.23      1.59 o
  -1   2  13      171.15      166.91      2.71 o
   0   2  13        0.59        3.59      1.44 o
   1   2  13      181.05      178.77      2.72 o
   2   2  13        4.37        4.37      1.33 o
   3   2  13      853.27      840.71      9.92 o
   4   2  13        5.66        3.17      2.17 o
   5   2  13       57.29       67.32      3.86 o
  -5   3  13        2.46        4.73      3.88 o
  -4   3  13       71.69       82.58      3.44 o
  -3   3  13      345.18      318.93      5.21 o
  -2   3  13      105.26      104.30      2.51 o
  -1   3  13       35.93       38.58      1.41 o
   0   3  13     1327.00     1323.11     12.45 o
   1   3  13       34.80       38.75      1.52 o
   2   3  13      102.63       97.64      2.14 o
   3   3  13      347.88      318.23      5.11 o
   4   3  13       72.71       77.06      2.68 o
   5   3  13        2.52       -1.04      4.78 o
  -5   4  13       20.75       23.44      3.58 o
  -4   4  13       15.77       12.90      3.02 o
  -3   4  13      415.89      419.37      6.15 o
  -2   4  13       10.28        8.84      1.91 o
  -1   4  13      773.63      824.74      8.33 o
   0   4  13      118.05      113.64      2.65 o
   1   4  13      793.81      838.61      7.86 o
   2   4  13       10.58        9.35      1.76 o
   3   4  13      415.89      412.98      5.02 o
   4   4  13       15.97       17.59      2.93 o
   5   4  13       19.34       18.27      5.14 o
  -5   5  13        6.42        3.59      4.29 o
  -4   5  13      195.51      210.53      4.98 o
  -3   5  13      188.04      173.07      4.15 o
  -2   5  13      834.99      825.58      9.57 o
  -1   5  13        4.72        2.26      1.49 o
   0   5  13     2018.07     2017.20     18.63 o
   1   5  13        5.08        4.31      1.17 o
   2   5  13      817.02      808.87      8.33 o
   3   5  13      187.01      168.82      4.60 o
   4   5  13      196.42      208.73      7.23 o
   5   5  13        6.28       11.51      8.24 o
  -4   6  13        5.02        2.87      3.42 o
  -3   6  13      223.50      236.96      5.20 o
  -2   6  13        5.56        5.85      2.03 o
  -1   6  13      582.37      562.33      7.73 o
   0   6  13        1.67        3.32      1.37 o
   1   6  13      575.39      559.14      6.40 o
   2   6  13        5.52        4.33      1.65 o
   3   6  13      224.21      232.98      4.78 o
   4   6  13        5.23       11.53      3.88 o
  -4   7  13       80.94      100.09      4.35 o
  -3   7  13       74.13       63.64      3.44 o
  -2   7  13      542.75      536.16      6.69 o
  -1   7  13       20.83       29.88      1.95 o
   0   7  13     1783.58     1718.81     18.33 o
   1   7  13       20.66       26.84      1.77 o
   2   7  13      554.96      553.20      9.92 o
   3   7  13       74.45       64.90      3.04 o
   4   7  13       81.76       93.10      4.70 o
  -4   8  13        4.88        8.78      3.67 o
  -3   8  13      196.78      232.50      5.63 o
  -2   8  13       35.39       31.39      2.39 o
  -1   8  13      918.39      904.35     20.90 o
   0   8  13      285.90      331.09      5.19 o
   1   8  13      923.93      933.92     14.38 o
   2   8  13       35.61       29.55      4.21 o
   3   8  13      201.57      222.60      6.42 o
   4   8  13        4.82        5.58      4.02 o
  -4   9  13       87.51      102.69      5.93 o
  -3   9  13        5.42        8.29      3.05 o
  -2   9  13      134.67      152.09      4.33 o
  -1   9  13       67.99       48.00      4.79 o
   0   9  13      196.40      191.20      4.79 o
   1   9  13       67.55       52.88      3.82 o
   2   9  13      131.02      140.44      5.13 o
   3   9  13        5.52        6.52      3.47 o
   4   9  13       85.94       94.00      5.82 o
  -3  10  13      158.27      170.61      6.79 o
  -2  10  13        5.15        2.54      2.47 o
  -1  10  13      372.01      373.94      5.57 o
   0  10  13       12.08       11.21      5.16 o
   1  10  13      364.20      357.11     11.22 o
   2  10  13        5.09        3.38      4.22 o
   3  10  13      157.65      165.34      5.86 o
  -3  11  13        8.73       12.59      3.50 o
  -2  11  13      200.63      222.27      4.66 o
  -1  11  13       25.11       19.03      4.35 o
   0  11  13       35.52       45.67      4.43 o
   1  11  13       24.34       18.69      4.16 o
   2  11  13      202.85      221.87      7.85 o
   3  11  13        8.24        8.77      5.01 o
  -2  12  13       18.99       13.47      4.31 o
  -1  12  13       83.46       98.05      5.80 o
   0  12  13        0.37        0.79      4.38 o
   1  12  13       89.09      102.43      9.81 o
   2  12  13       18.20       21.56      9.12 o
  -1  13  13        0.33       -5.29      5.29 o
   0  13  13      126.64      129.63      6.13 o
   1  13  13        0.40       -8.06      8.24 o
   0   0  14     1682.15     1666.24     23.09 o
   1   0  14      174.88      155.84      2.70 o
   2   0  14     1896.93     1814.63     19.31 o
   3   0  14        1.29       -1.40      1.89 o
   4   0  14      219.69      220.12      4.58 o
   5   0  14        2.85       -2.21      3.03 o
  -5   1  14       87.17      102.35      4.24 o
  -4   1  14       75.86       72.75      3.11 o
  -3   1  14      323.68      330.47      5.63 o
  -2   1  14       88.07       84.67      2.10 o
  -1   1  14     1633.57     1544.68     14.37 o
   0   1  14      347.65      302.34      3.68 o
   1   1  14     1605.64     1513.98     14.36 o
   2   1  14       90.71       83.02      2.13 o
   3   1  14      326.69      326.37      4.80 o
   4   1  14       80.22       77.19      3.10 o
   5   1  14       86.59      103.00      3.71 o
  -5   2  14       20.00       20.23      3.49 o
  -4   2  14      133.14      137.70      5.00 o
  -3   2  14        6.05        6.24      2.12 o
  -2   2  14      994.67      971.90     10.39 o
  -1   2  14      151.77      134.67      2.59 o
   0   2  14      520.18      508.18      5.44 o
   1   2  14      151.09      132.89      5.40 o
   2   2  14     1015.23      985.72      9.74 o
   3   2  14        7.82        3.47      1.95 o
   4   2  14      140.04      141.41      3.69 o
   5   2  14       19.19       17.99      3.57 o
  -5   3  14      117.80      132.86      5.22 o
  -4   3  14       49.90       45.06      3.25 o
  -3   3  14      457.26      456.32      6.56 o
  -2   3  14       81.12       79.90      2.35 o
  -1   3  14     1305.23     1264.64     12.20 o
   0   3  14       68.53       94.60      3.08 o
   1   3  14     1319.71     1291.63     12.18 o
   2   3  14       75.14       68.52      1.98 o
   3   3  14      472.44      452.97      5.78 o
   4   3  14       49.94       49.45      2.69 o
   5   3  14      119.53      133.38      6.56 o
  -4   4  14      220.39      209.88      7.05 o
  -3   4  14       97.98      103.26      3.03 o
  -2   4  14      795.34      753.93      8.35 o
  -1   4  14       14.99       13.43      1.66 o
   0   4  14     1749.67     1667.31     24.11 o
   1   4  14       16.26       16.23      1.38 o
   2   4  14      784.43      728.44      9.36 o
   3   4  14      100.30      102.49      2.70 o
   4   4  14      218.76      197.34      6.52 o
  -4   5  14        1.32       -2.51      2.97 o
  -3   5  14      261.73      242.65      4.89 o
  -2   5  14      111.10      106.54      2.91 o
  -1   5  14      534.06      480.34      5.48 o
   0   5  14       17.74       18.44      1.46 o
   1   5  14      527.11      481.00      5.05 o
   2   5  14      109.15      107.91      2.53 o
   3   5  14      264.29      238.72      5.98 o
   4   5  14        1.32        0.35      3.55 o
  -4   6  14       68.35       62.58      4.66 o
  -3   6  14       42.99       41.73      3.20 o
  -2   6  14      136.44      129.16      3.39 o
  -1   6  14       58.38       59.92      2.02 o
   0   6  14      414.23      419.95      7.73 o
   1   6  14       57.11       59.70      2.43 o
   2   6  14      133.96      117.86      3.06 o
   3   6  14       44.07       47.69      3.09 o
   4   6  14       67.18       57.70      4.37 o
  -4   7  14       15.54       20.44      3.75 o
  -3   7  14       26.93       19.65      3.26 o
  -2   7  14       19.57       23.77      2.45 o
  -1   7  14      610.67      578.73      7.76 o
   0   7  14      110.80      117.43      3.13 o
   1   7  14      613.58      585.68      7.95 o
   2   7  14       21.05       24.06      2.70 o
   3   7  14       25.10       17.96      2.62 o
   4   7  14       16.49       10.55      3.99 o
  -4   8  14       32.99       24.69      3.86 o
  -3   8  14        2.90        6.59      3.21 o
  -2   8  14      166.34      146.39      3.82 o
  -1   8  14        2.31        4.59      1.90 o
   0   8  14       51.91       40.82      2.25 o
   1   8  14        2.41        1.40      3.35 o
   2   8  14      164.40      134.70      4.29 o
   3   8  14        2.64        2.23      3.24 o
   4   8  14       33.57       29.73      4.44 o
  -3   9  14       29.22       24.63      3.54 o
  -2   9  14       51.15       53.83      3.83 o
  -1   9  14        1.91        4.49      1.79 o
   0   9  14       80.54       76.20      5.15 o
   1   9  14        1.59        6.31      3.71 o
   2   9  14       48.18       47.62      3.26 o
   3   9  14       29.98       22.44      4.71 o
  -3  10  14       14.72       21.15      3.67 o
  -2  10  14       43.30       45.99      3.23 o
  -1  10  14       40.07       42.04      2.31 o
   0  10  14       65.82       71.31      4.65 o
   1  10  14       44.19       50.88      4.38 o
   2  10  14       45.79       35.61      5.93 o
   3  10  14       15.53       23.00      5.37 o
  -2  11  14       15.73       17.60      2.96 o
  -1  11  14       91.05       79.94      5.30 o
   0  11  14      112.27      120.56      5.55 o
   1  11  14       92.44       88.81      7.05 o
   2  11  14       15.32       14.65      5.98 o
  -2  12  14       37.59       43.21      5.49 o
  -1  12  14      154.72      176.40      7.46 o
   0  12  14        1.18       -3.73      4.13 o
   1  12  14      160.24      172.63     14.23 o
   2  12  14       37.75       38.55     10.64 o
  -1  13  14       41.56       55.72      5.45 o
   0  13  14       61.73       61.35      5.60 o
   1  13  14       42.18       57.71      9.72 o
   1   0  15       62.61       57.07      1.82 o
   2   0  15      797.48      770.83      8.03 o
   3   0  15       61.70       57.60      2.50 o
   4   0  15       14.90       18.70      2.87 o
   5   0  15       19.13       13.45      3.28 o
  -5   1  15       58.57       70.00      3.74 o
  -4   1  15       20.43       15.35      2.82 o
  -3   1  15      109.51       96.35      3.16 o
  -2   1  15      294.36      283.95      3.99 o
  -1   1  15       28.41       26.67      1.79 o
   0   1  15       28.08       32.02      1.68 o
   1   1  15       29.91       34.44      1.56 o
   2   1  15      292.08      280.02      3.97 o
   3   1  15      114.52      102.18      2.76 o
   4   1  15       22.39       12.84      2.68 o
   5   1  15       58.45       63.65      3.69 o
  -4   2  15       78.69       91.67      4.89 o
  -3   2  15      134.13      130.05      3.38 o
  -2   2  15       71.55       70.70      2.23 o
  -1   2  15       21.82       24.76      1.72 o
   0   2  15      319.66      309.23      4.15 o
   1   2  15       20.11       24.65      2.44 o
   2   2  15       79.97       76.80      2.22 o
   3   2  15      134.16      128.21      3.18 o
   4   2  15       78.98       82.04      3.19 o
  -4   3  15        9.32        8.18      2.75 o
  -3   3  15       57.10       61.57      2.66 o
  -2   3  15      111.64      111.37      3.42 o
  -1   3  15      268.88      265.71      3.90 o
   0   3  15       69.97       84.96      2.09 o
   1   3  15      260.61      263.10      3.89 o
   2   3  15      118.35      115.00      2.85 o
   3   3  15       53.92       54.58      2.40 o
   4   3  15        7.96        7.24      2.29 o
  -4   4  15       53.06       66.22      3.65 o
  -3   4  15        3.33        5.00      2.37 o
  -2   4  15      164.26      177.12      4.62 o
  -1   4  15      105.97      104.30      2.55 o
   0   4  15       69.91       67.43      1.90 o
   1   4  15      101.53      106.33      2.99 o
   2   4  15      162.82      162.19      3.36 o
   3   4  15        4.08        9.37      2.08 o
   4   4  15       53.83       58.45      4.05 o
  -4   5  15       27.55       22.93      3.28 o
  -3   5  15       64.76       73.83      2.94 o
  -2   5  15       89.17       97.09      2.89 o
  -1   5  15      292.99      293.88      4.36 o
   0   5  15      208.27      201.86      3.73 o
   1   5  15      301.86      316.61      4.04 o
   2   5  15       87.87       92.52      2.43 o
   3   5  15       63.02       69.87      3.84 o
   4   5  15       30.00       25.03      4.57 o
  -4   6  15      110.15      123.59      4.83 o
  -3   6  15       75.01       80.59      3.34 o
  -2   6  15      308.84      320.04      5.22 o
  -1   6  15       29.11       24.79      2.09 o
   0   6  15      423.45      431.75      5.08 o
   1   6  15       25.01       21.75      1.86 o
   2   6  15      300.39      305.01      7.25 o
   3   6  15       77.27       80.41      4.87 o
   4   6  15      111.27      117.86      5.18 o
  -4   7  15       33.77       45.39      4.14 o
  -3   7  15      135.24      149.21      4.99 o
  -2   7  15       68.05       65.47      2.96 o
  -1   7  15      488.89      486.90      6.19 o
   0   7  15        7.65        9.63      1.69 o
   1   7  15      493.69      507.49      6.80 o
   2   7  15       64.71       66.16      4.25 o
   3   7  15      137.94      149.31      4.75 o
   4   7  15       33.89       45.96      4.46 o
  -3   8  15       82.00       78.88      3.60 o
  -2   8  15      310.66      318.53      7.89 o
  -1   8  15      208.87      198.26      4.11 o
   0   8  15       34.94       32.27      2.26 o
   1   8  15      214.31      214.43      6.66 o
   2   8  15      312.64      317.53      7.13 o
   3   8  15       82.31       78.94      6.17 o
  -3   9  15       51.42       55.91      3.63 o
  -2   9  15       65.41       59.82      3.55 o
  -1   9  15      219.84      262.07      5.93 o
   0   9  15      353.85      349.07      6.49 o
   1   9  15      227.79      259.48      8.38 o
   2   9  15       65.12       63.65      4.07 o
   3   9  15       48.52       56.87      5.14 o
  -3  10  15       37.97       36.13      3.54 o
  -2  10  15      120.92      140.62      4.03 o
  -1  10  15      210.47      210.39      6.12 o
   0  10  15      445.37      463.27     19.58 o
   1  10  15      218.64      221.05      8.53 o
   2  10  15      118.57      133.70      7.28 o
   3  10  15       38.18       36.35      6.70 o
  -2  11  15      129.69      123.83      4.01 o
  -1  11  15       93.28      105.23      5.68 o
   0  11  15      203.26      183.44      7.33 o
   1  11  15       90.29      102.51      5.61 o
   2  11  15      130.57      123.02      9.44 o
  -1  12  15      141.72      132.07      6.53 o
   0  12  15       16.15       29.08      4.92 o
   1  12  15      137.62      140.29     11.98 o
   0   0  16      841.10      917.12     13.53 o
   1   0  16     1097.75     1020.90     10.57 o
   2   0  16      340.34      323.39      4.94 o
   3   0  16       94.64      102.35      2.82 o
   4   0  16       43.44       34.01      3.18 o
  -4   1  16      228.15      244.18      5.59 o
  -3   1  16       42.50       41.55      2.55 o
  -2   1  16     1169.60     1134.73     11.10 o
  -1   1  16       78.63       84.06      2.44 o
   0   1  16     1146.04     1076.14     11.03 o
   1   1  16       72.00       77.80      2.21 o
   2   1  16     1138.10     1092.99     12.94 o
   3   1  16       41.52       43.96      2.63 o
   4   1  16      231.01      233.88      6.68 o
  -4   2  16       58.27       43.89      2.99 o
  -3   2  16      457.34      439.66      6.04 o
  -2   2  16      293.76      281.17      4.03 o
  -1   2  16     1083.87     1021.38     10.54 o
   0   2  16       36.70       50.11      1.98 o
   1   2  16     1082.98     1004.17     23.21 o
   2   2  16      281.69      273.30      5.09 o
   3   2  16      459.37      439.57      5.97 o
   4   2  16       60.73       55.60      4.52 o
  -4   3  16      139.33      130.45      3.90 o
  -3   3  16       73.57       74.93      2.95 o
  -2   3  16      420.16      416.48      5.30 o
  -1   3  16       42.08       49.78      2.10 o
   0   3  16      194.21      186.26      3.32 o
   1   3  16       47.40       58.85      1.91 o
   2   3  16      440.19      427.42      5.90 o
   3   3  16       73.94       70.83      2.67 o
   4   3  16      138.75      122.42      3.48 o
  -4   4  16       40.94       33.71      3.21 o
  -3   4  16      272.19      275.07      5.53 o
  -2   4  16      219.36      202.37      3.86 o
  -1   4  16      515.71      460.32      6.06 o
   0   4  16      365.04      380.07      4.93 o
   1   4  16      522.94      480.79      7.06 o
   2   4  16      216.54      201.57      4.27 o
   3   4  16      265.56      260.80      5.01 o
   4   4  16       40.76       46.40      4.09 o
  -4   5  16       48.14       47.85      3.28 o
  -3   5  16       74.01       72.61      3.03 o
  -2   5  16      362.90      330.03      5.28 o
  -1   5  16      224.30      229.65      4.87 o
   0   5  16      574.60      545.77      7.38 o
   1   5  16      233.29      246.30      5.42 o
   2   5  16      355.26      319.88      6.09 o
   3   5  16       75.38       68.48      3.91 o
   4   5  16       43.90       38.73      4.08 o
  -4   6  16       27.02       26.24      3.57 o
  -3   6  16       67.81       65.14      3.23 o
  -2   6  16      143.13      126.88      3.51 o
  -1   6  16       83.11       79.43      2.60 o
   0   6  16       28.83       28.88      1.84 o
   1   6  16       81.67       75.28      2.96 o
   2   6  16      143.82      129.38      3.50 o
   3   6  16       69.00       64.64      3.49 o
   4   6  16       26.58       17.22      4.72 o
  -4   7  16       13.14        1.30      5.10 o
  -3   7  16       44.93       38.98      3.23 o
  -2   7  16       98.38       93.98      3.23 o
  -1   7  16      181.22      165.84      3.64 o
   0   7  16       28.99       25.30      2.08 o
   1   7  16      181.28      170.73      3.85 o
   2   7  16      100.24       86.34      5.03 o
   3   7  16       43.49       35.26      3.39 o
   4   7  16       13.15       14.09      4.89 o
  -3   8  16       22.66       24.10      3.16 o
  -2   8  16       19.78       19.66      2.85 o
  -1   8  16       22.06       19.79      2.33 o
   0   8  16      146.07      135.01      4.49 o
   1   8  16       20.02       12.98      4.08 o
   2   8  16       21.04       20.11      3.66 o
   3   8  16       22.32       27.10      5.88 o
  -3   9  16        9.75        7.76      3.17 o
  -2   9  16       64.42       62.33      3.17 o
  -1   9  16      115.33      120.69      3.61 o
   0   9  16        1.73        1.59      3.07 o
   1   9  16      114.53      122.76      5.56 o
   2   9  16       63.77       59.20      4.08 o
   3   9  16        9.37        9.91      6.37 o
  -2  10  16       47.73       54.55      3.61 o
  -1  10  16       13.12       13.33      2.83 o
   0  10  16      111.81      102.97      5.33 o
   1  10  16       12.46       22.40      4.34 o
   2  10  16       48.01       52.36      4.91 o
  -2  11  16       22.23       32.16      3.31 o
  -1  11  16       10.40       14.02      6.07 o
   0  11  16       10.11        9.32      4.45 o
   1  11  16        9.19        5.82      4.62 o
   2  11  16       21.65       19.44      8.80 o
  -1  12  16        5.40       17.15      6.71 o
   0  12  16      100.41      103.77      5.78 o
   1  12  16        4.77       15.86      6.02 o
   1   0  17      117.73      122.25      3.06 o
   2   0  17       42.55       37.14      2.10 o
   3   0  17       33.31       26.26      2.35 o
   4   0  17      156.39      138.14      4.45 o
  -4   1  17       32.06       27.38      3.33 o
  -3   1  17      152.94      151.33      3.49 o
  -2   1  17        7.62        8.31      2.11 o
  -1   1  17        6.02        4.35      1.85 o
   0   1  17       18.74       27.72      1.85 o
   1   1  17        7.33        8.01      1.77 o
   2   1  17        7.28        5.82      1.83 o
   3   1  17      156.22      153.76      3.97 o
   4   1  17       30.72       31.24      3.18 o
  -4   2  17      232.86      225.18      5.18 o
  -3   2  17       10.24       10.91      2.42 o
  -2   2  17      311.00      325.48      4.76 o
  -1   2  17       60.22       63.68      2.24 o
   0   2  17      135.54      145.45      3.06 o
   1   2  17       63.31       71.67      3.10 o
   2   2  17      302.15      311.70      4.53 o
   3   2  17        9.62       11.24      2.41 o
   4   2  17      225.85      219.19      4.71 o
  -4   3  17       24.10       13.70      3.07 o
  -3   3  17       64.25       67.36      2.91 o
  -2   3  17       29.29       28.00      3.35 o
  -1   3  17      291.32      295.39      4.42 o
   0   3  17       90.23       79.97      2.23 o
   1   3  17      296.08      305.81      4.39 o
   2   3  17       29.82       28.13      2.31 o
   3   3  17       63.55       65.94      2.80 o
   4   3  17       24.42       20.02      2.94 o
  -4   4  17       20.91       24.14      3.29 o
  -3   4  17       45.56       43.17      2.83 o
  -2   4  17      488.86      485.55      6.24 o
  -1   4  17       80.63       78.47      2.52 o
   0   4  17       44.90       56.98      2.14 o
   1   4  17       77.34       76.43      2.26 o
   2   4  17      497.08      485.36      6.66 o
   3   4  17       46.35       42.00      2.59 o
   4   4  17       18.16       20.69      4.07 o
  -4   5  17       30.33       33.12      3.28 o
  -3   5  17      116.50      131.64      3.84 o
  -2   5  17      114.88      106.77      3.18 o
  -1   5  17      741.41      764.03      9.40 o
   0   5  17        3.54        1.97      1.81 o
   1   5  17      731.74      757.09     10.26 o
   2   5  17      115.13      112.09      3.74 o
   3   5  17      117.23      131.12      4.63 o
   4   5  17       30.08       31.92      4.64 o
  -4   6  17       42.30       60.90      5.69 o
  -3   6  17       14.16       14.22      2.95 o
  -2   6  17       40.35       50.24      2.68 o
  -1   6  17       82.48       90.57      2.79 o
   0   6  17      272.86      279.12      4.72 o
   1   6  17       83.81       97.24      2.88 o
   2   6  17       39.25       48.54      3.09 o
   3   6  17       14.16       10.84      3.73 o
   4   6  17       40.60       49.81      5.29 o
  -3   7  17      103.14      111.94      3.89 o
  -2   7  17       67.40       66.20      2.88 o
  -1   7  17      276.85      291.96      5.43 o
   0   7  17      198.32      209.46      3.92 o
   1   7  17      272.43      268.43      6.01 o
   2   7  17       70.02       66.11      4.42 o
   3   7  17      103.94      115.32      5.40 o
  -3   8  17       12.28       12.55      4.06 o
  -2   8  17      256.92      280.65      5.09 o
  -1   8  17       31.63       35.83      2.62 o
   0   8  17      311.46      332.04      5.69 o
   1   8  17       30.23       37.07      4.02 o
   2   8  17      260.02      275.88      8.05 o
   3   8  17       11.51        6.63      4.59 o
  -3   9  17       90.83      100.72      6.13 o
  -2   9  17        8.61       11.69      2.81 o
  -1   9  17       35.18       40.02      3.15 o
   0   9  17        3.39        2.13      3.76 o
   1   9  17       33.48       34.45      4.11 o
   2   9  17        7.92       13.55      4.50 o
   3   9  17       90.06       97.42      8.71 o
  -2  10  17       73.58       75.00      3.88 o
  -1  10  17       19.48       19.78      3.15 o
   0  10  17      328.80      300.16     14.83 o
   1  10  17       18.54       15.19      4.30 o
   2  10  17       71.23       63.46      6.41 o
  -1  11  17       67.27       72.68      7.23 o
   0  11  17        2.09        3.70      6.86 o
   1  11  17       66.32       71.12      7.54 o
   0   0  18      246.68      213.65      5.13 o
   1   0  18      287.83      317.08      4.69 o
   2   0  18      174.67      154.92      3.54 o
   3   0  18       92.58       96.95      3.05 o
   4   0  18        1.04        2.80      3.00 o
  -4   1  18      122.93      139.06      4.52 o
  -3   1  18      164.84      171.01      3.79 o
  -2   1  18      288.19      283.81      4.65 o
  -1   1  18      152.68      135.79      3.16 o
   0   1  18      322.19      327.73      5.30 o
   1   1  18      147.87      127.96      3.32 o
   2   1  18      286.01      279.89      5.22 o
   3   1  18      165.34      170.97      4.29 o
   4   1  18      121.45      144.15      4.19 o
  -4   2  18       21.91       18.44      3.54 o
  -3   2  18      121.43      129.00      3.52 o
  -2   2  18       19.71       18.52      2.30 o
  -1   2  18      518.30      526.83      6.51 o
   0   2  18      395.78      362.05      6.51 o
   1   2  18      527.68      551.94      6.65 o
   2   2  18       17.02       12.54      2.21 o
   3   2  18      123.15      118.26      3.48 o
   4   2  18       24.61       24.09      2.87 o
  -4   3  18       61.37       73.07      3.55 o
  -3   3  18       72.76       74.79      3.12 o
  -2   3  18      250.85      257.69      4.54 o
  -1   3  18        3.01        5.81      1.97 o
   0   3  18      374.42      381.31      5.09 o
   1   3  18        4.40        3.92      1.84 o
   2   3  18      259.50      256.70      4.74 o
   3   3  18       73.74       70.33      3.14 o
   4   3  18       62.98       66.57      3.89 o
  -4   4  18       59.41       63.08      3.50 o
  -3   4  18      151.84      148.53      4.29 o
  -2   4  18      108.49       91.89      3.03 o
  -1   4  18      437.65      426.16      5.67 o
   0   4  18       67.57       62.64      2.33 o
   1   4  18      440.20      446.54      7.13 o
   2   4  18      107.40       92.10      3.09 o
   3   4  18      149.03      135.67      3.71 o
   4   4  18       61.65       55.45      4.57 o
  -4   5  18       43.92       44.29      5.34 o
  -3   5  18       33.16       29.79      3.21 o
  -2   5  18      113.85      108.63      3.13 o
  -1   5  18       20.85       21.29      2.18 o
   0   5  18      268.72      245.34      5.79 o
   1   5  18       20.29       22.41      2.52 o
   2   5  18      117.03      119.95      3.82 o
   3   5  18       32.05       27.58      4.22 o
   4   5  18       44.62       41.91      4.61 o
  -3   6  18       38.88       35.13      3.33 o
  -2   6  18       11.71       12.59      2.62 o
  -1   6  18      141.14      131.93      3.35 o
   0   6  18        4.36        2.78      2.13 o
   1   6  18      138.61      127.80      4.41 o
   2   6  18       12.74       12.65      2.66 o
   3   6  18       38.92       33.21      3.96 o
  -3   7  18       18.21       14.97      3.71 o
  -2   7  18       40.96       37.62      4.12 o
  -1   7  18       86.98       87.64      2.98 o
   0   7  18      207.16      188.10      4.54 o
   1   7  18       88.67       91.47      3.75 o
   2   7  18       37.78       25.49      4.11 o
   3   7  18       18.28       17.44      5.09 o
  -3   8  18       37.10       35.17      3.44 o
  -2   8  18        7.20        5.30      2.66 o
  -1   8  18      127.13      123.26      3.32 o
   0   8  18        0.27        3.61      2.68 o
   1   8  18      118.06      114.04      5.33 o
   2   8  18        7.82        3.22      4.18 o
   3   8  18       36.90       27.88      5.02 o
  -2   9  18        6.29        4.61      2.81 o
  -1   9  18        8.85       11.14      2.11 o
   0   9  18       32.29       27.94      4.46 o
   1   9  18        9.55        9.59      4.45 o
   2   9  18        6.60        6.76      4.42 o
  -2  10  18        0.62        1.17      3.26 o
  -1  10  18       22.53       21.26      3.63 o
   0  10  18       32.02       44.77      6.12 o
   1  10  18       24.72       21.81      4.68 o
   2  10  18        0.48       -1.53     10.39 o
  -1  11  18       26.92       32.54      6.92 o
   0  11  18       10.19        7.74      5.89 o
   1  11  18       26.15       36.05      5.25 o
   1   0  19      143.39      138.46      3.30 o
   2   0  19       11.55       10.25      2.25 o
   3   0  19       43.19       48.50      3.24 o
   4   0  19        6.61        5.98      3.19 o
  -4   1  19       73.52       78.17      3.79 o
  -3   1  19        3.56        4.32      2.65 o
  -2   1  19       70.92       72.27      2.91 o
  -1   1  19       77.44       85.99      3.24 o
   0   1  19       11.02       19.13      1.99 o
   1   1  19       76.49       79.92      2.57 o
   2   1  19       68.59       65.91      3.17 o
   3   1  19        3.58       -1.06      2.86 o
   4   1  19       75.13       73.94      3.58 o
  -4   2  19        8.30        8.44      3.52 o
  -3   2  19       40.98       45.00      3.01 o
  -2   2  19       33.30       40.61      2.92 o
  -1   2  19      134.45      145.06      3.58 o
   0   2  19       20.12       26.72      2.16 o
   1   2  19      140.72      150.57      3.49 o
   2   2  19       32.53       36.73      2.56 o
   3   2  19       40.91       41.21      3.70 o
   4   2  19        8.60        5.98      3.07 o
  -4   3  19       31.58       21.86      6.20 o
  -3   3  19        0.45       -2.69      2.69 o
  -2   3  19        6.31       13.23      2.42 o
  -1   3  19      125.42      126.26      3.47 o
   0   3  19       94.75      102.91      2.97 o
   1   3  19      126.55      134.56      3.68 o
   2   3  19        6.19       10.77      2.79 o
   3   3  19        0.37       -0.13      2.71 o
   4   3  19       32.53       33.98      3.92 o
  -3   4  19       89.50      103.18      3.47 o
  -2   4  19        3.91        5.48      2.38 o
  -1   4  19       46.79       53.84      2.50 o
   0   4  19        2.11        3.32      1.97 o
   1   4  19       43.58       47.82      2.51 o
   2   4  19        3.79        6.67      5.55 o
   3   4  19       89.39       95.28      3.43 o
  -3   5  19        2.38        9.58      2.87 o
  -2   5  19       82.46      102.40      3.21 o
  -1   5  19       12.52       13.49      2.26 o
   0   5  19      220.41      244.20      5.34 o
   1   5  19       11.83       12.28      2.65 o
   2   5  19       79.76      105.11      3.42 o
   3   5  19        2.23       -4.39      4.39 o
  -3   6  19       64.21       80.40      3.46 o
  -2   6  19        7.78        9.03      2.65 o
  -1   6  19       91.69       95.48      2.94 o
   0   6  19       24.39       18.79      2.60 o
   1   6  19       83.14       90.83      3.38 o
   2   6  19        8.16        1.16      3.85 o
   3   6  19       63.01       65.72      5.29 o
  -3   7  19        0.62       -1.15      3.27 o
  -2   7  19       39.61       50.22      3.05 o
  -1   7  19       46.13       50.53      3.36 o
   0   7  19      157.48      174.03      7.44 o
   1   7  19       48.27       47.97      2.93 o
   2   7  19       40.75       60.73      6.05 o
   3   7  19        0.65       -2.85      4.49 o
  -2   8  19       36.42       38.25      3.07 o
  -1   8  19      148.89      166.48      4.60 o
   0   8  19       68.00       64.06      3.28 o
   1   8  19      154.86      170.55      7.85 o
   2   8  19       36.92       30.50      4.52 o
  -2   9  19       86.80       91.67      3.65 o
  -1   9  19       91.10       84.84      3.76 o
   0   9  19      149.67      166.88      6.65 o
   1   9  19       88.77       68.12      6.59 o
   2   9  19       91.09       87.78      5.82 o
  -1  10  19      120.96      130.19      4.86 o
   0  10  19        2.00        6.45      7.07 o
   1  10  19      123.41      135.06      8.18 o
   0   0  20      123.19      127.23      4.53 o
   1   0  20       36.88       27.58      2.30 o
   2   0  20      182.03      174.46      4.11 o
   3   0  20       24.82       18.84      3.33 o
  -3   1  20      129.48      137.34      3.81 o
  -2   1  20       19.86       21.08      2.53 o
  -1   1  20      393.23      390.11      5.48 o
   0   1  20       12.61       15.49      2.06 o
   1   1  20      368.13      365.29      7.51 o
   2   1  20       19.82       12.81      2.71 o
   3   1  20      130.70      138.98      4.20 o
  -3   2  20        0.69        3.17      2.73 o
  -2   2  20      253.67      252.76      4.61 o
  -1   2  20      131.46      117.61      3.04 o
   0   2  20      431.42      425.79      8.36 o
   1   2  20      131.16      125.84      3.18 o
   2   2  20      245.93      254.57      6.22 o
   3   2  20        0.66        2.04      3.10 o
  -3   3  20       40.83       50.39      3.78 o
  -2   3  20        0.10       -0.95      2.32 o
  -1   3  20      337.93      342.65      5.22 o
   0   3  20        7.36       13.56      2.18 o
   1   3  20      339.49      343.46      7.68 o
   2   3  20        0.09        0.94      2.62 o
   3   3  20       42.08       45.46      3.31 o
  -3   4  20        6.34        8.99      2.90 o
  -2   4  20      130.45      131.65      3.52 o
  -1   4  20      153.65      157.98      3.80 o
   0   4  20      144.16      143.12      5.12 o
   1   4  20      151.88      154.56      4.29 o
   2   4  20      134.33      137.09      4.01 o
   3   4  20        6.17        8.96      3.14 o
  -3   5  20       64.48       57.47      3.46 o
  -2   5  20       33.42       24.99      2.85 o
  -1   5  20      203.35      202.65      4.32 o
   0   5  20        1.78        4.21      2.28 o
   1   5  20      202.10      197.30      4.64 o
   2   5  20       34.78       32.98      3.10 o
   3   5  20       65.07       66.68     12.80 o
  -3   6  20        5.35        2.64      3.40 o
  -2   6  20      115.52      107.03      3.53 o
  -1   6  20       19.39       21.13      2.53 o
   0   6  20       41.94       30.43      5.27 o
   1   6  20       20.98       25.90      2.92 o
   2   6  20      115.88      107.24      5.36 o
   3   6  20        5.41        7.04      4.46 o
  -2   7  20       66.93       74.92      3.35 o
  -1   7  20       10.51        4.35      2.56 o
   0   7  20      103.02       99.17      4.19 o
   1   7  20       11.50       11.50      2.90 o
   2   7  20       67.10       65.73     11.31 o
  -2   8  20       11.59       10.24      3.05 o
  -1   8  20       57.44       61.24      3.03 o
   0   8  20        3.55        1.31      2.91 o
   1   8  20       58.97       52.80      6.25 o
   2   8  20       10.97       12.21      9.67 o
  -1   9  20       20.61       19.95      3.33 o
   0   9  20        1.47       -4.54      4.54 o
   1   9  20       21.19       16.82      6.12 o
   0  10  20        0.33        2.13     10.64 o
   1   0  21        1.87        1.65      2.20 o
   2   0  21        6.84        2.86      2.58 o
   3   0  21       28.72       28.09      3.57 o
  -3   1  21        3.87        2.03      3.20 o
  -2   1  21       65.62       72.01      3.13 o
  -1   1  21       59.08       63.22      2.66 o
   0   1  21        3.24        0.76      2.16 o
   1   1  21       57.11       61.60      2.74 o
   2   1  21       66.46       66.69      3.28 o
   3   1  21        4.07        4.45      3.32 o
  -3   2  21       25.75       34.68      3.09 o
  -2   2  21       53.64       47.61      2.86 o
  -1   2  21      184.86      200.88      4.17 o
   0   2  21       24.21       28.37      2.41 o
   1   2  21      180.55      193.75      4.22 o
   2   2  21       56.69       56.50      4.04 o
   3   2  21       24.07       28.00      3.55 o
  -3   3  21       13.12       14.47      3.26 o
  -2   3  21       48.00       51.23      2.86 o
  -1   3  21      110.67      111.45      3.63 o
   0   3  21      118.96      149.57      3.63 o
   1   3  21      111.10      109.20      6.28 o
   2   3  21       49.05       55.58      3.20 o
   3   3  21       13.16        4.77      3.23 o
  -3   4  21       47.81       54.74      3.54 o
  -2   4  21      119.69      118.85      3.54 o
  -1   4  21       84.08       91.68      3.19 o
   0   4  21       17.82       23.37      2.44 o
   1   4  21       88.21       99.21      3.64 o
   2   4  21      120.33      131.63      4.85 o
   3   4  21       48.60       49.16      3.74 o
  -3   5  21       37.00       41.57      4.27 o
  -2   5  21       87.98       97.27      3.36 o
  -1   5  21       60.39       63.44      3.00 o
   0   5  21       55.86       70.58      2.85 o
   1   5  21       64.09       68.05      4.02 o
   2   5  21       86.05       95.95      3.76 o
   3   5  21       35.25       32.39      6.33 o
  -2   6  21       46.50       53.42      3.23 o
  -1   6  21       16.11       21.67      2.80 o
   0   6  21      115.85      122.54      3.93 o
   1   6  21       14.74       25.17      2.94 o
   2   6  21       44.92       47.68      4.27 o
  -2   7  21       36.39       44.12      3.18 o
  -1   7  21       60.26       68.95      3.23 o
   0   7  21       59.10       71.57      4.47 o
   1   7  21       61.21       72.31      3.60 o
   2   7  21       34.68       35.95      6.40 o
  -1   8  21       61.68       72.51      3.48 o
   0   8  21        6.58       10.08      3.17 o
   1   8  21       62.31       67.09      6.51 o
   0   9  21       24.48       29.57      4.89 o
   0   0  22      142.59      157.87      5.75 o
   1   0  22       63.19       64.60      2.85 o
   2   0  22        5.57        4.80      2.63 o
   3   0  22       56.05       61.09      4.06 o
  -3   1  22       54.55       58.36      4.16 o
  -2   1  22       64.25       78.79      3.28 o
  -1   1  22       79.13       93.94      3.94 o
   0   1  22       66.31       60.90      2.73 o
   1   1  22       79.92       91.53      3.10 o
   2   1  22       65.49       77.63      3.45 o
   3   1  22       56.26       60.58      3.95 o
  -3   2  22       30.03       32.05      3.75 o
  -2   2  22       72.20       77.48      3.26 o
  -1   2  22       85.36       82.43      3.07 o
   0   2  22      113.42      126.74      3.48 o
   1   2  22       85.10       81.36      2.97 o
   2   2  22       72.96       77.12      3.75 o
   3   2  22       29.67       29.69      3.75 o
  -3   3  22       34.41       31.58      4.46 o
  -2   3  22       43.75       41.97      2.96 o
  -1   3  22       79.95       88.01      3.19 o
   0   3  22       53.44       55.08      2.87 o
   1   3  22       84.61       91.32      4.49 o
   2   3  22       44.95       52.59      3.57 o
   3   3  22       34.52       35.42      5.63 o
  -2   4  22       77.69       82.96      3.33 o
  -1   4  22       48.51       39.30      2.86 o
   0   4  22      167.49      176.54      4.09 o
   1   4  22       48.25       43.17      3.47 o
   2   4  22       76.79       85.72      4.81 o
  -2   5  22       28.39       32.37      3.14 o
  -1   5  22       17.59       16.63      3.11 o
   0   5  22       12.27        9.47      2.52 o
   1   5  22       17.83       23.03      3.24 o
   2   5  22       29.84       30.46      3.34 o
  -2   6  22       40.66       33.02      3.20 o
  -1   6  22       14.40       10.49      2.87 o
   0   6  22        2.75        5.13      2.99 o
   1   6  22       15.62       15.08      3.15 o
   2   6  22       38.63       28.83      5.00 o
  -1   7  22       26.49       23.51      3.02 o
   0   7  22        0.32       -1.41      3.19 o
   1   7  22       25.91       27.56      3.47 o
   0   8  22        0.64        1.19      3.29 o
   1   0  23        1.17        8.37      2.56 o
   2   0  23       28.47       25.32      3.24 o
  -2   1  23        7.60        9.91      3.00 o
  -1   1  23       26.89       33.45      2.82 o
   0   1  23       18.92       20.40      2.58 o
   1   1  23       26.07       31.23      2.79 o
   2   1  23        7.72        2.17      3.08 o
  -2   2  23       10.70       15.89      3.07 o
  -1   2  23        9.02        8.47      2.74 o
   0   2  23       22.80       34.41      3.30 o
   1   2  23        9.16       12.01      2.83 o
   2   2  23       10.26       16.23      4.14 o
  -2   3  23        6.89        4.51      2.96 o
  -1   3  23       15.83       23.49      2.74 o
   0   3  23       20.71       23.70      2.64 o
   1   3  23       16.85       22.84      2.66 o
   2   3  23        6.80       10.14      4.75 o
  -2   4  23       48.82       58.51      3.27 o
  -1   4  23        7.13        6.44      2.83 o
   0   4  23       28.74       22.23      2.76 o
   1   4  23        6.95        7.04      3.08 o
   2   4  23       47.68       61.53      3.86 o
  -2   5  23        5.30        6.89      4.14 o
  -1   5  23       31.48       39.50      3.24 o
   0   5  23        1.48       -2.58      2.58 o
   1   5  23       29.39       36.13      3.45 o
   2   5  23        5.32        5.36      3.83 o
  -1   6  23        6.37        5.19      2.82 o
   0   6  23       38.55       51.36      3.56 o
   1   6  23        6.18        6.37      3.27 o
   0   7  23       24.44       25.45      3.97 o
   0   0  24        1.66        1.88      3.56 o
   1   0  24       44.86       61.58      3.25 o
   2   0  24       40.72       44.98      3.68 o
  -2   1  24       43.14       49.23      4.02 o
  -1   1  24        5.69        5.22      2.80 o
   0   1  24       22.97       21.80      2.87 o
   1   1  24        5.08        2.78      2.77 o
   2   1  24       42.68       46.72      4.43 o
  -2   2  24        0.39        1.76      3.95 o
  -1   2  24       37.10       43.42      3.10 o
   0   2  24      175.19      146.05      3.82 o
   1   2  24       36.62       46.53      3.03 o
   2   2  24        0.52        2.37      4.35 o
  -1   3  24       18.15       19.81      3.03 o
   0   3  24      239.27      254.21      5.12 o
   1   3  24       18.29       14.63      2.95 o
  -1   4  24       89.60       91.83      3.49 o
   0   4  24       25.54       23.81      3.03 o
   1   4  24       89.64       94.03      4.80 o
  -1   5  24        2.41        4.69      3.12 o
   0   5  24      105.25      104.05      3.79 o
   1   5  24        2.38        2.90      3.65 o
   1   0  25       17.67       13.56      3.18 o
  -1   1  25        9.14       10.07      2.87 o
   0   1  25       48.68       49.54      3.26 o
   1   1  25        9.48        3.14      2.90 o
  -1   2  25       18.65       21.81      3.67 o
   0   2  25        1.11        3.37      2.78 o
   1   2  25       18.72       20.23      3.30 o
   0   3  25      265.98      275.56      5.22 o
 
